# Supplementary material for: Inhibition of mTOR downregulates expression of DNA repair proteins and is highly efficient against BRCA2-mutated breast cancer in combination to PARP inhibition
Source: Oncotarget. 2018 Jul 3;9(51):29587–600. doi: 10.18632/oncotarget.25640 (PMC6049870; doi:10.18632/oncotarget.25640)
Supplement: Supplementary file 3 [file oncotarget-09-29587-s003.xlsx]

## Sheet: row data
Extract Name	Dilution	Phospho-Histone H2AX (ser139) [1525A]	53BP1 [926]	Akt (pan) (C67E7) [1885]	Akt [34e]	Ape1 [1027]	ATM [1281a]	Bak [645]	Bax (D2E11) [1883]	Bcl-xL [647]	Bcl2 [373]	Cleaved PARP (Asp214) p25 [950]	ERCC1 [1023]	Estrogen receptor alpha (D8H8) [1560]	Ezrin [786]	FANCD2 [1208]	Histone H2AX [885]	Histone H3 trimethylated K9 (H3K9me3) [1903]	Hsp90 alpha [987]	Ku80 (C48E7) [1003b]	LATS1 [964]	Mcl-1 [1810]	MDM2 [EP16627] [1870]	MEK1/2 [1592]	Merlin [1426]	Mre11(31H4) [934]	MSH2 (D24B5) [1039]	Mst1/2 / STK3/4 [962]	mTOR [1276]	NBS1 p95 [1008]	p38 MAPK [1207]	p44/42 MAPK [28]	p53 [188a]	PARP uncleaved p116 [951b]	PDK1 (D37A7) [1223]	Phospho-53BP1 (Ser1778) [919]	Phospho-Akt (Ser473) (193H12) [11f]	Phospho-Akt (Thr308) (D25E6) [1758]	Phospho-ATM (ser1981) [1308]	Phospho-Chk1 (Ser280) [941]	Phospho-Chk2 (Thr68) [605]	Phospho-DNA-PK (Ser2612) [779]	Phospho-Estrogen Receptor alpha (Ser118) [640]	Phospho-Ezrin (Thr567) /Radixin (Thr564)/Moesin (Thr558) [217b]	Phospho-FANCD2 (Ser222) [1030]	Phospho-MEK1/2 (Ser217/221) [304b]	phospho-mTOR (Ser2448) [1277]	Phospho-p38 MAPK (Thr180/Tyr182) [256]	Phospho-p44/42 MAPK (Thr202/Tyr204) [580]
106_Exp1442_M18_CTL	1	65071	62620	65349	65240	52858	13839	59892	38981	65262	64535	64059	62159	65217	61298	62830	63222	47980	64286	55610	53785	57179	63280	65273	54641	63232	64792	65215	64158	54921	64814	62556	55524	60758	64050	43181	65239	64958	58055	62202	39337	58096	59933	62306	45111	63725	65209	59131	59843
106_Exp1442_M18_CTL	1	63860	63531	65355	65113	62920	14783	57136	48186	64602	63441	63850	60978	65111	64315	64148	63397	51427	63340	35893	54295	47630	61224	65250	62666	61785	65023	65203	63370	54151	64694	52918	57023	63297	64712	47557	65224	64850	48893	62581	47208	60128	64418	59781	49237	61552	64910	44072	45010
106_Exp1442_M18_CTL	2	36364	21969	55092	46004	21176	5009	24309	15449	33697	21514	38926	32218	57871	34225	41045	38494	11102	18038	35369	22536	14494	32640	38916	26180	24644	31285	35521	41497	24898	41114	32980	35663	33795	31281	17998	55591	49148	23524	31350	18255	17120	36327	48202	23465	40368	60892	25209	25669
106_Exp1442_M18_CTL	2	45498	20607	57085	33418	31517	5517	24335	20051	29264	20462	50226	37056	52691	39897	42316	39490	9818	20887	36221	19769	12192	32491	23560	27258	24591	29645	32979	40080	23966	43099	25185	37684	39721	38155	22954	55574	47867	17151	33420	23899	11184	44574	55559	31595	32043	60175	18007	16082
106_Exp1442_M18_CTL	4	16481	11569	23501	15338	10540	2625	13228	9187	13127	6332	15743	18028	23371	11626	9565	12373	4858	6475	38419	9517	4341	16547	16527	13484	11251	14259	13907	13761	10312	17205	12969	27210	14512	12078	9984	25251	18377	16285	16129	10036	5017	20031	18684	14216	15787	22297	15443	16936
106_Exp1442_M18_CTL	4	15216	13494	22787	15921	11218	3028	12105	8702	12485	7075	16899	18030	27118	11224	11296	12646	5008	6464	37354	8515	5001	16459	12607	13216	10331	13445	14118	12578	10608	19567	12275	27147	14818	12250	9842	25006	17654	13412	14456	9854	3685	18025	18931	13425	16982	23928	13352	17006
106_Exp1442_M18_CTL	8	8208	6414	14856	10304	6553	1734	7083	5605	8485	3617	9276	13251	15980	7987	5034	7784	2356	3650	12306	6417	2781	11143	10368	11140	6582	8203	8339	9509	6877	9824	8077	19858	8856	8138	6237	15182	12277	9170	7585	5381	1650	13494	10610	8172	10709	14823	8988	11560
106_Exp1442_M18_CTL	8	7574	7554	12184	12025	7741	2062	6811	5577	8676	4123	9663	12444	16708	8872	5465	7538	2502	3721	10013	5419	2171	10408	9204	8223	5665	7082	8860	8762	7645	11735	7125	17772	7869	8123	6735	16393	10771	8254	7294	6024	1377	11170	10433	8130	12145	15908	7112	8001
106_Exp1442_M18_CTL	16	4697	4611	5999	5709	5092	1046	5365	3804	5341	2113	5826	8652	10188	4583	2916	4751	1935	2506	8311	4413	1401	6549	5168	6921	4328	4101	4475	4763	4649	6370	4842	15878	5143	4968	4467	8304	6594	7760	4989	4453	834	6722	5383	7219	6564	9679	6647	7963
106_Exp1442_M18_CTL	16	4576	5385	7331	5477	5607	1131	4606	3491	5215	2830	5767	8578	9613	4373	2600	5002	2164	2639	8768	4147	1604	5369	6027	7159	4314	4410	4959	5120	4740	7858	4622	17319	5139	4628	4596	8506	7534	7229	5666	4983	857	7120	6685	6816	6253	9634	6816	6957
107_Exp1442_M14_CTL	1	63008	56916	60558	63491	51372	6009	54623	34043	56702	63466	62702	48620	65140	57387	46498	63724	37164	41155	64894	34506	35866	53108	55033	54026	58964	64778	64725	51601	48803	64000	47550	42503	51813	38749	28139	64969	59961	46757	49671	27398	59565	62857	60177	31804	52391	63767	58885	49728
107_Exp1442_M14_CTL	1	64322	53905	59665	57319	40654	6528	57325	37077	60611	62417	63374	57242	65235	60161	38733	63268	33397	46865	61373	35536	33652	53441	53102	52986	58318	64833	63878	54194	44221	59379	49777	43520	46041	37654	26974	65241	55659	38968	59597	24817	56252	61780	59753	31015	54064	65140	58086	52587
107_Exp1442_M14_CTL	2	35042	25005	36619	35294	26273	3056	33622	13525	29603	36357	33920	26999	65248	30672	16314	39024	9363	9645	47826	16325	10812	31859	36696	28954	25085	33566	34423	25125	23852	37771	29150	36014	31783	21085	15456	64695	35700	23312	20139	12836	27865	42466	25374	17164	29906	58249	34845	28367
107_Exp1442_M14_CTL	2	39896	21916	35058	26911	20201	2972	29245	16648	26763	29883	38237	29925	65285	34823	16115	38040	8048	11131	44725	18183	10932	26304	34613	26134	24373	35363	33276	24701	21083	30031	29669	31418	27433	19217	16177	63904	32680	21678	23589	14319	22986	38283	25731	19654	28213	60673	29554	29052
107_Exp1442_M14_CTL	4	11847	6658	12940	13450	7415	1553	9472	3882	8447	6154	16913	10710	7769	15669	9270	9039	2579	5451	21594	7842	2944	7890	3956	6989	6872	8306	5445	10719	12108	1900	1515	17949	8770	9191	6901	19748	12666	8989	10105	5732	1585	13841	11549	9207	7710	27423	5358	6749
107_Exp1442_M14_CTL	4	16624	6437	13879	7354	9294	2104	9793	6218	10377	6163	20549	12727	31237	10856	8167	9245	3056	3867	22668	7274	3584	8843	11142	6440	8549	11019	10113	13303	9881	10583	8252	22917	9351	6386	6368	35336	13570	9111	12443	6554	2500	14966	11752	9030	12243	29586	10050	10591
107_Exp1442_M14_CTL	8	4138	2501	3508	2308	3049	746	2175	1075	2363	1403	6267	4778	821	4096	2594	2218	1041	1386	5608	1910	671	3466	3004	3129	2098	2811	1852	3387	3590	3705	1903	6334	2155	3184	2974	6635	5084	3362	2482	1472	429	3731	4200	3970	2673	8960	1712	2325
107_Exp1442_M14_CTL	8	3349	2183	3189	3574	2394	702	2402	1796	2262	1165	4527	5192	8277	3158	1943	2252	1068	1283	5469	1929	798	3127	3264	2862	2364	2941	2172	4315	2723	3528	1925	8883	2542	2106	2495	8368	5355	3164	2929	1905	505	3781	3189	4119	3436	7090	2258	3286
107_Exp1442_M14_CTL	16	2861	1742	1351	1919	1740	539	1594	703	1702	754	2858	3318	5253	2030	1280	1693	794	815	3604	1307	506	863	969	1373	1460	1808	978	1679	2499	1966	669	7055	957	1173	1569	4617	1377	3041	2147	1069	262	2156	2728	2411	2103	3426	1386	2213
107_Exp1442_M14_CTL	16	2449	1814	1973	1910	1738	571	1456	1161	1737	869	3041	3410	6220	2155	1200	1710	743	883	2983	1452	496	1861	1659	2025	1846	1766	1347	1533	2342	2200	1458	7321	1496	1627	1830	5113	2050	3263	2345	1698	251	2600	2399	3097	2135	2867	1962	2935
108_Exp1442_M1_CTL	1	63162	51524	57792	50758	51447	5057	41109	29526	42945	62384	62506	51087	65100	61518	42530	62939	22664	26664	65290	40167	25535	57199	42065	45742	35746	54243	59150	50252	49299	64384	34059	40598	32569	49341	32699	62387	57321	36482	62013	40842	38554	53766	52340	39091	61289	63110	51060	51738
108_Exp1442_M1_CTL	1	60451	45671	54832	40988	52693	5453	36836	29943	41360	63024	61399	44232	65237	47387	32724	62685	24695	21977	61615	31695	26437	52320	47718	45872	40086	48974	58548	45863	39381	64875	37045	38425	37266	35440	25621	57413	56150	33525	57470	31616	43269	49841	39968	35146	56739	63427	56655	44513
108_Exp1442_M1_CTL	2	39430	21373	35891	22499	23547	3807	21759	20059	25397	15425	32779	31414	52937	36528	10916	29563	6981	10813	33298	18262	10706	35637	30131	28463	14694	23309	28244	28512	21998	30663	22304	26739	23054	18368	17801	34813	31820	17394	33358	15386	5859	28141	16406	19701	29361	48331	27109	29903
108_Exp1442_M1_CTL	2	39709	23417	33951	17675	24839	2988	22886	16235	24536	15732	29281	26276	58720	26086	10299	24402	7262	8283	33069	14504	8497	33617	30258	21231	16077	20412	29391	22919	19479	40159	23056	28021	23936	16980	14230	29820	32357	18846	19690	11742	7291	29552	15015	19084	27842	45177	31531	28080
108_Exp1442_M1_CTL	4	11658	6495	10300	4129	10483	1597	6532	3503	7149	4170	11710	10158	12911	10829	5326	6186	2124	3538	10762	5809	2442	9110	4777	5109	4521	4685	5746	10442	9286	4971	4642	19226	7934	6440	6508	11449	6609	7577	7886	7352	1005	12064	8328	9482	11297	15763	8103	10685
108_Exp1442_M1_CTL	4	13828	5610	11739	6268	8034	1912	7718	5257	8060	3153	14816	10715	18022	9880	4585	5951	1994	3001	11419	5188	2751	9702	8641	7574	5333	6396	7579	7211	8899	10101	6912	20794	6692	5744	6560	12807	11740	7670	9097	5915	1426	11437	6745	8725	11982	16330	9502	10852
108_Exp1442_M1_CTL	8	3281	1867	2636	2154	3684	645	1619	1617	1779	1119	3935	5160	1872	2615	1430	1533	868	1080	2504	1797	651	3242	2435	2402	1436	1518	1639	2925	2746	3796	1653	8393	1893	2367	2155	3373	4035	2787	2853	1358	335	2686	2735	4568	3366	5015	2064	3100
108_Exp1442_M1_CTL	8	3135	2023	2756	1789	2886	717	1938	1794	2171	845	3159	4618	3792	2635	1333	2082	872	1234	2887	1979	693	3479	2340	2287	1823	1955	1612	2420	2782	3742	1701	10866	2281	2195	2681	3299	4963	2751	2968	2252	382	2842	2488	3970	3392	3796	2576	3358
108_Exp1442_M1_CTL	16	2262	1459	1153	1023	1158	509	1286	739	1102	546	2307	3027	3237	1723	642	1477	637	877	1466	1245	381	1523	952	1176	1275	949	672	1488	2212	1887	648	5802	917	1418	1746	2463	1486	2628	1869	1246	160	1361	1880	2412	1895	1422	1524	2393
108_Exp1442_M1_CTL	16	1608	1321	1299	1127	1718	476	1166	973	1310	568	2180	3161	2653	2086	849	1316	471	864	1304	1329	350	1670	1230	1493	1241	809	803	1142	1894	1948	790	8007	864	1145	1953	2021	1954	2820	2019	1557	152	1453	1473	2454	2361	1689	1883	2670
109_Exp1442_M13_CTL	1	63095	63149	65344	65336	62292	15023	65349	40604	65350	65118	62335	60716	65161	65196	51283	62100	62041	63588	64989	58499	65223	65132	65390	65148	64169	64644	65428	64106	63491	65113	65363	62824	65226	63532	52724	65328	64938	61978	63201	47526	62999	65329	62355	57523	64905	65225	65151	63443
109_Exp1442_M13_CTL	1	64026	61607	65396	65239	64442	16557	65344	42744	65350	65181	62317	61137	65137	65227	61137	62546	60662	63846	64388	57641	62919	65090	65405	65151	63488	63896	65432	64160	63396	65066	65360	63018	65276	63340	55280	65246	63021	62521	63365	49630	61188	65336	61012	56045	65008	65225	65134	64587
109_Exp1442_M13_CTL	2	55591	45914	60560	45214	45896	5861	50607	20016	62035	63271	27580	45664	65209	53258	36734	61577	20107	30797	59742	33262	33486	43623	64264	60857	54134	51654	59033	46444	42370	63991	55686	54200	48927	39935	34262	49341	46558	39209	37942	30215	51329	65132	34889	29479	51819	64806	58231	52007
109_Exp1442_M13_CTL	2	54568	49170	61982	47633	45560	6526	49367	22540	62800	62711	28929	46224	65083	59671	39491	60653	23872	44566	51718	31906	29973	50381	62783	58264	51328	53389	59211	49781	45697	64275	54584	54320	51041	43644	34486	50986	42565	38926	44914	27490	47413	65026	38010	29876	56559	65182	55274	47117
109_Exp1442_M13_CTL	4	21742	16979	33495	19554	18772	2865	27012	10582	29382	14745	11642	21023	64158	28760	11566	22875	6730	11260	43706	14011	11560	23363	32238	33723	17989	17503	24794	18531	20803	29548	25031	34032	23390	19894	14963	20866	25275	20987	16535	14572	13644	54294	12637	16598	23225	46564	29410	26540
109_Exp1442_M13_CTL	4	20660	18571	34471	22247	20499	2755	25240	10910	31478	16069	11107	21494	62937	29095	11357	23468	7539	12023	43240	15059	11772	25031	33544	36328	18966	16801	23551	22689	19907	36167	25287	35642	23531	17576	14879	23382	24469	20880	17352	15147	14098	55811	15210	14562	24350	48202	29526	26707
109_Exp1442_M13_CTL	8	7602	7013	11679	7008	7308	1449	9713	4997	10719	4500	5867	10387	27832	11760	3742	8805	2404	5033	18815	6587	4147	7841	11894	13899	7251	5748	7996	8356	7377	11733	8291	19729	8239	7244	6669	8079	10312	10015	6354	6052	2243	21967	7046	8748	10110	19072	12928	12813
109_Exp1442_M13_CTL	8	7525	7942	11917	7567	9896	1500	8825	4004	10954	4947	5661	11816	29023	11658	4761	8751	3120	5520	19553	6290	3832	8636	11869	13375	7153	5979	7909	10005	8501	12504	8549	19751	8647	8463	7445	7701	9406	10241	6612	5981	2241	21545	7405	8973	9423	18132	11458	10139
109_Exp1442_M13_CTL	16	3409	3871	4079	2784	4127	945	5020	3207	3423	1543	2658	7213	10740	5756	2059	2371	1284	2051	5459	3640	1413	4476	4897	6577	2529	2291	3073	3650	3398	5698	3599	8854	3283	3573	3047	3632	4230	4120	4423	3098	693	7789	3165	5229	3591	7906	4352	4719
109_Exp1442_M13_CTL	16	2990	3899	3965	2669	4530	791	4393	2878	3726	2118	2935	6666	11003	4384	1706	3038	1419	2235	5231	2919	1349	3533	4439	5554	3000	2108	2882	2776	3736	5247	3572	9651	3417	3150	3044	3359	3917	5041	3022	3531	734	8873	2970	5078	4392	7055	5482	5998
110_Exp1442_M12_Cert	1	58640	50149	63237	41006	35044	7327	53368	28431	61837	64116	38996	52061	65228	49094	17303	63895	35282	40097	60355	31473	26364	42595	47650	52304	52200	52907	58842	40674	39415	53775	43098	37304	39644	40212	23568	64941	47755	37734	61980	21999	50738	52688	37825	38878	43251	63565	47071	48456
110_Exp1442_M12_Cert	1	56895	54626	60919	44261	33722	5327	52765	23884	62506	64700	36481	48664	65166	39789	18947	63859	35144	32369	60475	26780	26733	39347	46889	47446	55368	46241	59708	35472	40298	56902	42860	41904	42083	42056	20852	64830	48988	38605	46857	21850	57448	57991	37227	36069	40055	58971	57581	41647
110_Exp1442_M12_Cert	2	23710	15449	40063	21911	16433	3342	26898	13326	27166	16993	17387	24263	64972	29814	6788	35923	5050	10059	33498	15500	9082	24388	26733	31217	17628	15189	25657	18623	20839	26434	22513	24844	19899	18900	14133	57165	22761	17631	13112	13944	16609	33599	13938	15159	22989	37254	26545	25837
110_Exp1442_M12_Cert	2	23796	20968	39632	20520	19895	2686	24094	11216	28791	26048	17198	23110	65078	24939	6084	29485	6806	9208	41678	14731	9860	18488	25518	27644	19999	15050	26356	17978	21865	29325	21079	28232	20467	19285	14394	55508	25198	18094	12796	13687	15831	31469	13799	14704	22156	35273	29063	25340
110_Exp1442_M12_Cert	4	8235	5921	13690	7617	10614	1958	7085	5787	8081	5052	6452	9674	42962	8898	5770	5937	2704	3290	10807	6203	2540	9231	8441	10352	5293	4968	7215	9511	8186	11401	6116	17557	8821	10163	5312	18309	14523	6679	7937	5844	2291	13280	8148	9326	9804	17669	8071	9695
110_Exp1442_M12_Cert	4	6982	6045	13705	6505	6678	1527	8633	5213	8108	4775	7339	10541	45759	8450	4511	7415	2165	3311	12599	5163	2664	9581	7622	9664	6109	5754	8411	7745	8467	9958	6461	21316	8769	8281	6314	20274	12417	8516	8097	6288	2578	14660	6887	9306	9917	12629	9586	10607
110_Exp1442_M12_Cert	8	2239	2473	4166	2241	4147	702	2376	2157	2592	1350	2439	5084	14143	3852	2463	2614	1005	1260	3556	2289	860	3268	2442	3451	2047	1708	2338	4402	3601	4310	2313	11073	3169	3752	2980	6360	5817	2934	3494	2803	487	4815	4087	5102	3682	6222	2316	2261
110_Exp1442_M12_Cert	8	1734	2849	4362	3056	3384	953	2802	2411	3097	1505	3309	6040	13838	4192	2188	2636	1186	1267	4148	2496	928	3459	2590	4334	2552	2243	2632	3712	4293	4193	2058	11649	3138	3409	3414	6934	4142	3251	3597	2796	538	4714	4473	4912	4810	4951	2914	2916
110_Exp1442_M12_Cert	16	991	1395	1420	1004	1690	431	1020	1130	1042	566	1351	2575	4158	1231	662	1189	526	767	1877	1143	291	1244	806	1427	1134	872	663	895	1287	1416	637	5961	1017	1077	1322	2282	1665	1968	2070	1369	182	1357	1568	2469	1516	1572	1410	1707
110_Exp1442_M12_Cert	16	820	1226	1395	841	1710	335	1169	1001	1089	721	1286	2993	4217	1182	594	1317	589	781	1527	1029	306	1038	888	1702	1261	891	666	1064	1236	1481	740	6217	1184	938	1264	2046	1500	2010	1656	1271	183	1437	1568	2287	1687	1762	1801	1976
111_Exp1442_M15_Cert	1	60747	43113	63349	63570	33265	6289	46515	20955	64366	64540	23547	44409	65120	36619	21810	63409	34759	24692	60168	27825	23349	52276	50207	46020	57304	48655	57299	38574	37838	53842	46354	47687	46666	35831	27865	64933	59797	45918	57660	31214	61961	56947	46746	31784	46216	62433	52910	43849
111_Exp1442_M15_Cert	1	62279	50037	62948	62271	36520	7229	44654	21837	64533	65017	23699	43679	65074	38438	29810	62506	35686	27395	54595	26130	20138	50591	45427	47502	54730	48809	58440	42358	38840	59406	45212	49990	50852	36209	27010	65031	50894	43685	57540	29645	59675	57884	49890	31331	52444	62129	54809	43052
111_Exp1442_M15_Cert	2	27391	17413	34181	33076	16946	3032	18956	11533	28387	19978	11406	22573	63050	19036	10179	28419	6300	7765	35138	14612	9195	20637	23414	26372	19938	17648	25270	19136	19266	24297	18724	35571	24074	19806	15802	57820	28538	19289	15321	15116	19412	32044	15877	13483	23914	35503	26022	22432
111_Exp1442_M15_Cert	2	27371	18157	33852	32831	17751	3550	20450	10877	30311	25229	11984	21867	62692	23249	11603	26524	7251	8381	30391	12698	8249	24093	20754	24122	19810	17185	26405	22524	20764	25990	17603	33022	23352	22709	16492	61401	25299	17450	18932	14503	13429	32462	16975	14848	28761	41147	21872	19742
111_Exp1442_M15_Cert	4	8328	6640	9328	9712	6494	1394	8153	4517	10146	5015	4866	10499	32109	8128	3307	8630	2646	3275	18943	5935	2779	8495	7599	12610	7189	5081	8122	6356	8568	9750	7389	21388	9033	7350	6106	22558	12417	9785	7058	7522	2740	14476	6336	8477	10276	14891	10331	10734
111_Exp1442_M15_Cert	4	8016	7036	11398	11469	7908	1418	8012	5095	11142	6101	4792	10644	29627	8407	3243	8151	2852	3684	18880	5798	2735	9567	8247	12478	7102	5283	7990	7019	7937	11047	7711	20733	9260	6934	6586	23049	11420	9699	8533	6868	2897	14512	7626	7592	9988	16211	11043	10885
111_Exp1442_M15_Cert	8	2822	2987	3611	3920	3222	700	2898	2177	3507	1516	2502	6289	10373	3802	1374	3688	1276	1771	6690	3478	1050	3687	2787	4944	3084	1818	2777	3268	3343	4063	2578	10638	3357	2645	2898	8441	4703	4986	3157	2834	601	4556	3865	4887	4375	5810	4261	5052
111_Exp1442_M15_Cert	8	2599	3635	3909	4049	3791	841	3010	2240	3915	1744	2618	5779	9527	3407	1689	3365	1439	2096	6321	2433	1034	3052	2979	4513	2903	2039	2509	3061	3593	4132	2401	10738	3373	3286	4014	7882	4489	4711	3395	3007	590	4615	4423	5338	5079	6009	4131	4281
111_Exp1442_M15_Cert	16	1356	1606	1278	1527	1438	353	1395	1251	1314	649	1375	3785	3270	1784	742	1164	559	644	1686	1209	383	1521	1094	1992	1175	796	1100	1208	1378	1458	1006	4814	1154	1259	1410	2936	1997	1796	2011	1332	239	1565	2011	3372	1470	2366	1291	1713
111_Exp1442_M15_Cert	16	1027	1765	1146	1548	2074	350	1385	1039	1437	798	1372	3587	3581	1360	709	1492	625	1027	1786	1024	381	1368	874	1848	1439	727	941	1069	1418	1655	904	5173	1271	1116	1278	2737	1830	2425	1805	1218	225	1451	1859	3025	1999	2088	1767	2741
112_Exp1442_M19_Cert	1	63570	43726	50812	33981	34509	6857	45822	26777	49984	48776	45994	48076	64986	43389	18710	63946	22965	38361	53273	30384	23410	46740	43414	44026	45256	47125	53523	40719	39256	57976	44992	42170	39425	33681	25780	49680	42832	37754	43196	25950	48008	47408	32094	38151	49358	58866	51153	55105
112_Exp1442_M19_Cert	1	63505	49204	49181	39293	37260	5242	44160	20605	52021	57917	42923	45818	65162	35618	19476	63736	23814	32017	55646	25815	23719	46348	44544	37952	46849	41594	55024	35948	37332	59970	45233	45893	43032	34457	25288	47158	45080	40320	29094	21384	55062	47724	30263	35079	48286	52658	56842	53503
112_Exp1442_M19_Cert	2	19145	9927	16339	10248	10693	2194	11931	7580	12762	6148	13178	16790	36438	16182	3911	14390	2834	5640	18897	9632	4367	12846	12974	14256	9049	7806	13289	11610	11812	15638	13061	19193	10715	10352	9167	12906	11803	11844	7105	9432	4070	14884	8105	10100	13994	18150	15733	20405
112_Exp1442_M19_Cert	2	19302	12151	15597	9799	14149	1926	11258	7755	12799	8223	12353	16555	37275	13447	3668	14134	3560	6422	21631	9373	4719	12152	12958	15099	10470	8015	13336	12898	11810	17730	12138	22228	11479	9650	9713	13620	13151	12948	7124	8198	4094	16128	7906	12299	16295	17917	17379	20136
112_Exp1442_M19_Cert	4	8964	4696	7017	4837	8333	1846	3592	3901	4850	2633	5900	8354	16571	5720	4759	4443	1650	2554	6651	4429	1625	6848	4697	6527	3893	3831	4666	7785	6104	7883	4527	16170	6629	7260	4375	5925	9355	5131	5329	4187	1020	7976	6411	7970	6971	11833	5511	7050
112_Exp1442_M19_Cert	4	7578	4792	7180	4887	5167	1591	4718	4521	4953	2323	6817	9368	17399	5923	3722	5110	1584	3061	8192	4183	1956	7312	3917	6430	4376	4432	5328	6362	6104	7443	4895	17729	6404	5919	4972	6386	8018	6246	5497	4789	1141	7932	5371	7330	8334	8855	6526	8586
112_Exp1442_M19_Cert	8	4905	2991	4181	2748	5764	957	2503	2493	3031	1487	4031	5114	9860	4248	2654	2979	1013	1767	3448	2925	988	4789	2659	3974	2570	2467	3080	6509	4166	5660	3066	12013	4127	4779	3115	3640	6706	3325	3300	3245	595	5296	4002	5163	4465	6994	2146	3383
112_Exp1442_M19_Cert	8	4560	3352	4198	3253	3881	1109	3086	2789	3523	1473	4679	6548	10649	4325	2404	3374	1106	2013	4185	2832	1082	4403	2654	4046	3089	2935	3197	5499	4359	4965	2977	15271	4017	4769	4484	3676	4637	3565	3404	2931	611	5432	4609	5644	5451	5612	3887	4294
112_Exp1442_M19_Cert	16	2242	2170	1964	1289	2392	669	1610	1560	1660	907	2315	4098	4985	1899	1062	1868	719	1135	3018	1682	551	2316	1277	2155	1699	1554	1143	1906	2141	2970	1340	9582	1748	1565	1990	2128	2889	2667	2253	2109	282	2628	1940	3816	2447	2548	2346	3022
112_Exp1442_M19_Cert	16	2185	2005	2053	1476	2327	611	1537	1541	1694	951	2500	4214	4859	1719	922	2227	845	1350	2704	1692	576	1943	1576	2578	2024	1602	1332	1877	2044	2983	1492	10526	2107	1713	2195	2020	2540	3153	2488	1820	300	2390	2032	3209	2749	2637	2905	3770
113_Exp1442_M14_Cert	1	64328	30813	55811	43984	30645	6166	34866	19392	49809	47888	24341	35103	63462	35947	18503	62559	19366	22507	48677	20557	20978	43256	29643	44091	37077	23867	37125	26151	29166	47641	30717	41058	34911	25351	20649	49269	47533	38054	45847	22778	44059	44284	25070	22735	38649	54918	37525	34888
113_Exp1442_M14_Cert	1	39116	34379	56797	37005	35045	5780	34703	19913	52820	58038	23433	34959	54649	33902	19413	61700	27617	22255	44863	20912	20659	38577	32261	40085	35627	25779	38160	25419	28002	55821	30468	42932	37607	26368	22215	46817	36181	35512	43537	21683	49803	47999	24154	22507	44185	50570	39693	33055
113_Exp1442_M14_Cert	2	12343	8689	25816	12274	10287	2014	12508	6711	15391	8448	8293	13486	22436	12122	4071	15434	4446	6006	20288	8088	4912	14531	11007	15496	10643	7587	11373	9925	10508	16986	11154	26423	12891	11760	9862	14922	11801	15410	14195	9644	6008	21085	7700	10299	13896	17158	15653	14994
113_Exp1442_M14_Cert	2	12814	10619	24189	11232	12832	2425	11563	7210	14949	9944	8509	15261	25586	12794	5207	15882	4534	6132	21790	8417	4923	15028	11074	14964	10257	7347	11160	10558	8658	17979	10047	23886	12372	10793	9314	13934	17136	13527	12456	9314	5139	17854	8017	10262	15969	16565	15037	13697
113_Exp1442_M14_Cert	4	4484	5158	9390	5295	5598	1641	5707	4646	5626	2792	3990	8579	11897	5967	2682	6520	1908	2688	8943	4183	2300	6946	3771	8524	4507	2910	4939	4875	5639	7517	4271	13463	4500	5257	4943	7130	8258	8361	5625	5341	1014	8399	4355	6044	7185	9255	6134	7227
113_Exp1442_M14_Cert	4	4324	5773	8344	5773	6943	1399	5580	3908	6509	2694	4415	8320	12309	6451	2537	5842	2233	2841	8083	4933	1841	7400	3536	7192	4413	2391	4691	4350	5605	9141	4183	15455	4809	5638	5022	6262	8609	8859	6212	4831	1018	8608	4154	5780	7203	7939	6237	7634
113_Exp1442_M14_Cert	8	1766	2862	3617	2346	2977	926	2880	2799	2694	1290	2407	5592	5206	3116	1028	3407	1199	1700	3192	2198	852	3625	2152	3669	2326	1236	1943	2353	2864	3646	1914	10247	2538	2680	2501	2951	4326	4815	3192	2440	370	3660	2460	4130	3886	3466	3056	3964
113_Exp1442_M14_Cert	8	1835	3184	3703	2296	3472	830	2632	2735	2991	1208	2518	5770	4975	3151	1171	2750	1121	1637	3301	2512	788	3199	2277	3311	2305	1356	1963	2252	2349	3881	1984	9504	2684	2872	2831	2975	3296	4891	3260	2846	420	3255	2351	3825	4047	3449	3271	4274
113_Exp1442_M14_Cert	16	1053	1493	1497	997	1367	512	1236	1615	1063	563	1593	3993	1780	1528	719	1480	559	867	1586	1083	384	1609	809	2100	947	737	761	1402	1309	1241	637	4451	822	1281	1263	1261	1939	1896	2063	1458	224	1107	2141	3308	1705	1987	1048	1411
113_Exp1442_M14_Cert	16	771	1827	1518	1162	1545	490	1308	1419	1478	653	1305	3811	2390	1356	793	1511	574	934	1560	1160	335	1505	889	1815	995	606	741	1019	1347	1498	654	5097	1020	1358	1319	1420	1965	2465	1613	1459	205	1263	1968	2795	1863	2188	1243	2025
114_Exp1442_M6_Cert	1	64459	63725	64890	55865	61093	10465	63685	36926	65062	65122	53208	61726	65052	60873	30536	63653	62828	64456	64201	48743	54137	56508	59589	62065	64630	64632	65332	54779	61390	65045	60395	52002	62186	55446	39397	64638	57857	62737	56326	33205	62749	64367	54286	51086	61994	64953	64495	56879
114_Exp1442_M6_Cert	1	64475	63707	64866	61430	61353	9773	63375	32414	65039	65007	50438	61377	65062	58420	32670	63605	63407	64438	64704	44457	56844	58467	63516	61131	64442	64626	65149	53463	60684	64929	62196	56635	63185	57039	38059	63925	59834	62902	48192	34111	63157	64067	57261	50209	61382	64678	64732	58090
114_Exp1442_M6_Cert	2	39166	27162	48290	29053	26457	4194	32668	15584	45347	38198	21948	32739	64990	37499	10630	58677	10586	20509	55992	22088	15991	28268	35992	30668	41245	29248	39153	26718	31597	37180	32665	34139	31139	28207	18088	40758	30528	28355	17273	17783	27561	43197	21134	23319	32339	46623	42134	31299
114_Exp1442_M6_Cert	2	40677	33900	50734	32453	31569	4046	29322	15107	45039	51437	21260	31023	65138	34504	11624	58536	13243	20544	62442	20059	16468	30446	37127	33407	41757	28939	38178	29086	31577	39269	31755	35497	32130	26184	19000	38545	29688	29503	16747	18011	28499	47640	22458	21223	31050	48435	44800	30030
114_Exp1442_M6_Cert	4	17704	11193	24240	13750	21619	3664	9609	9577	17527	13144	10409	15945	58951	17366	16359	15772	5792	7563	17152	11869	5007	15049	14704	18594	13660	10543	13117	15096	14192	19993	10142	23672	19222	17107	9247	16974	21816	10395	13120	9487	5801	25209	18027	14034	13710	28063	10508	9774
114_Exp1442_M6_Cert	4	14451	10330	24147	12903	12835	2761	11978	7570	17612	11636	9633	14829	61901	14237	10977	17236	4187	7869	22968	10752	5502	17006	13548	16795	14018	11686	15007	15657	15055	19730	11419	27363	16563	14592	8464	16726	19349	13663	13081	9316	7541	23815	12460	14003	16744	24685	16168	14596
114_Exp1442_M6_Cert	8	12135	6514	14926	7346	12714	1897	6401	5906	10621	5890	6870	13297	37959	10544	7582	7654	3148	4655	12793	8540	3071	9952	9043	10453	8891	6519	8611	11767	9043	13208	6690	20319	11936	12009	6117	10796	15996	6382	7760	7637	2369	19740	10945	9978	8335	17438	6306	4781
114_Exp1442_M6_Cert	8	9430	6567	14546	8601	9062	2056	8479	6248	11876	5261	6586	10142	44156	12546	6953	10248	3344	5267	15553	7312	3127	14393	8354	10256	8851	7163	9210	12380	11268	12080	7155	24144	10952	11910	8129	10370	12450	7472	7635	6284	2439	18933	8674	9888	11175	14882	8688	6396
114_Exp1442_M6_Cert	16	4526	4788	7521	3708	5819	1306	4645	4674	5770	3724	3487	7743	23644	4445	2445	4720	1929	2669	12595	4097	1693	6253	5003	6904	4681	3985	4327	3710	5263	7364	3433	16246	4843	4806	4290	5803	6551	5936	4971	4420	1059	9268	4236	6219	6110	7223	6217	5806
114_Exp1442_M6_Cert	16	4279	4040	7552	3725	5058	1106	4583	3359	6268	4120	4028	7853	21059	4768	2336	4563	1988	2829	11517	4153	1640	4981	5205	6806	5147	4309	4676	5039	5083	6235	3863	16518	5437	5068	4655	5579	6429	6732	4263	4527	1336	9902	4103	5930	5671	6898	6300	6798
115_Exp1442_M16_Cert	1	63456	39381	63984	56510	44571	9528	49610	28743	65094	64164	28538	48448	65082	52714	26111	63497	27061	36316	63765	31255	33908	52965	47037	59004	61593	48240	51625	35406	43219	57966	47789	53680	48178	30733	27861	64835	54459	56231	57112	35318	60594	64614	34920	26958	57096	61741	57630	42458
115_Exp1442_M16_Cert	1	59237	44539	63482	53674	51953	8539	49617	24981	64492	64409	28123	45778	65217	47918	27573	62949	32132	35062	62746	31844	32911	48823	46232	55681	58170	49539	51354	35031	41796	62743	48213	56598	49778	32622	30463	64047	42976	50018	52251	33207	62531	64303	29701	28399	59197	60952	58256	43358
115_Exp1442_M16_Cert	2	27271	16306	42334	23634	23209	3623	26057	13389	41526	32591	12049	24809	65251	28051	10382	38890	12139	10978	54910	16141	11906	28171	29938	34487	26058	20633	25562	20098	21044	34424	24336	40878	30106	20539	16797	41489	21863	27613	29423	19747	33604	48938	16419	20159	30591	31702	30844	24635
115_Exp1442_M16_Cert	2	27424	20097	41352	22048	23135	4293	26362	11611	41046	35858	12248	24527	64978	23880	13537	39107	14949	10654	55257	16484	12044	28768	25342	30904	23715	18215	24900	19499	19135	36111	23114	38373	27110	20939	18490	36181	30270	24184	26427	19497	30546	44850	17911	18838	35065	33008	33627	25630
115_Exp1442_M16_Cert	4	10671	8829	19220	10586	11495	2251	12688	7535	15162	11217	6174	14768	63159	14291	6371	13467	5439	4277	42437	8798	5464	14513	10258	19173	10667	7561	11501	10414	11479	15123	11135	24136	11409	9819	7522	19005	18106	15449	12246	10449	6657	26181	8790	11678	15567	19329	15049	12446
115_Exp1442_M16_Cert	4	10418	9494	16769	12399	15003	1955	12959	5550	15957	10551	6254	14117	62040	15431	5995	14530	4757	4840	39401	10414	4357	15057	11678	17689	10267	5977	10509	9181	10905	18907	9959	25809	11629	10825	9543	18736	16284	16027	12588	10108	7282	25672	8186	11925	14393	17625	14167	13711
115_Exp1442_M16_Cert	8	3156	3473	6233	3888	5326	793	4992	3109	6212	2790	2649	6960	26953	6565	1632	4175	1941	1964	11444	4714	1733	6036	4921	7489	3951	2448	3601	3950	4464	5658	3768	15556	4912	6249	4112	6295	7016	6479	4816	4473	954	9829	3322	5692	6715	7318	5983	5971
115_Exp1442_M16_Cert	8	3240	4110	6361	4359	5719	846	4910	3412	6594	3468	2807	7347	25815	5697	2092	4238	2056	2034	12778	4896	1604	5555	4745	6345	3984	2488	3245	3884	4390	7105	4051	14584	4885	4549	4310	6635	6496	6870	4977	4928	1121	9036	3402	5778	5994	6269	5996	5737
115_Exp1442_M16_Cert	16	1983	2305	2775	1878	2594	730	2361	2413	2604	1445	1834	5825	10021	3156	953	2215	836	1154	4270	2315	805	2758	2091	4297	1948	1368	1510	2209	2248	1971	1464	7600	1496	1992	2457	2697	3030	3257	2404	2823	353	3735	2736	3764	3226	3458	2220	2453
115_Exp1442_M16_Cert	16	1437	2517	2681	1795	2476	599	2420	2206	2852	1556	1606	5090	12443	2506	914	2399	1097	1252	4348	2196	613	2672	2030	3944	1796	1082	1562	1992	2390	3155	1428	8346	1749	2259	1994	2872	3093	3400	1966	2365	310	4015	2152	3812	3403	3437	2641	3208
116_Exp1442_M3_Cert	1	56150	61554	57833	49898	40790	7002	56202	24030	64985	64503	59504	54515	65233	51921	20386	63928	30241	44112	60642	31691	30930	53331	55304	52988	62119	54665	56064	37266	40930	61568	54181	54066	54388	44347	28533	52573	57122	53773	35655	26240	61430	56249	34104	32400	50239	56074	56601	51445
116_Exp1442_M3_Cert	1	57926	59598	55291	46270	40458	7147	56707	25351	64443	65221	61250	57743	65248	60932	17676	63685	28597	47886	58734	34653	31219	47196	50809	54725	63519	50858	56943	35519	39238	59630	49901	41332	52198	47203	28543	57779	51224	52463	33365	25539	59991	50374	35455	33387	49406	58555	58977	50286
116_Exp1442_M3_Cert	2	28605	27838	37891	25381	21298	3376	26642	13241	35776	41243	28960	30949	64856	30319	9454	45802	10515	14375	50187	17847	12171	25558	30260	28433	29652	21664	25595	21756	21466	28027	27434	35993	28370	23684	16949	28874	31160	26090	15794	13665	23458	37431	16908	19137	26181	36167	33453	34484
116_Exp1442_M3_Cert	2	30711	23532	36656	23125	19169	3845	23676	12880	35685	28480	29715	34041	64962	37381	9732	49863	10587	17342	51236	18230	11950	30485	33220	32076	30883	22593	27252	21411	22088	30582	26780	29873	26921	26877	17485	29093	28104	25926	14977	16384	16951	39716	19403	20793	24857	38189	30091	30093
116_Exp1442_M3_Cert	4	11935	9059	17030	10441	12796	2885	7499	7933	11178	7646	14417	16017	32434	14781	12112	10607	4066	5722	14924	4455	3366	12860	10844	14075	8668	7868	8146	10398	9990	13892	7758	20057	14787	15598	6810	11581	20007	8494	8686	7241	2617	16928	13130	11989	9521	11621	6256	8566
116_Exp1442_M3_Cert	4	10131	7416	15453	9406	8240	2534	9238	7008	11471	6705	12076	13368	44177	12353	7502	11026	4565	5831	17031	8034	3903	12773	10753	12148	9329	7922	9326	12028	9560	11821	8830	25115	13595	13357	7490	11575	17984	10154	10057	7360	3687	15052	9073	10859	12020	16540	9870	11468
116_Exp1442_M3_Cert	8	3685	3064	5099	3836	5253	1054	2457	3048	3876	1930	5139	6765	11475	6064	3005	3379	1658	2183	6124	3425	1107	4917	3705	4611	3186	2591	3077	4193	3590	4891	2724	11602	5366	5713	2889	4093	8533	3630	3470	4784	747	5890	5691	5337	3813	4231	2383	2343
116_Exp1442_M3_Cert	8	2930	3272	5104	3629	3909	1163	3726	2823	3729	1859	4505	7396	12994	5460	3239	3913	2284	2284	6352	3402	1290	4627	3461	4335	3475	2885	3512	5812	3882	4502	3106	13771	4581	5939	3569	4362	7178	3779	4254	3280	825	5866	5260	6142	5259	7712	3395	3340
116_Exp1442_M3_Cert	16	1376	2300	1905	1140	2387	732	1742	1740	1607	973	1907	4337	5038	1940	972	2100	946	1282	3014	1400	495	2256	1189	1879	1691	1412	1140	1235	2057	2490	1151	9319	1686	1522	1936	1687	2759	2663	2212	1868	350	1913	2067	3598	2311	2229	1669	2303
116_Exp1442_M3_Cert	16	1165	2295	1981	1418	2212	567	1785	1605	1730	1081	2133	4497	4957	1821	948	2047	905	1329	2689	1439	485	2055	1498	2102	1910	1535	1143	1443	1716	2116	1168	8277	1924	1737	2054	1780	2275	3294	2312	1962	348	2401	2480	3191	2039	2273	2069	2749
117_Exp1442_M52_olaparib	1	54917	45679	57906	49304	27704	7043	41153	24264	56263	32511	24019	44288	60404	45257	14531	61189	17196	28156	53537	25195	21635	40917	45062	41426	34591	42825	48957	43349	28660	45749	41477	32208	30028	30051	20972	65293	51392	31633	53806	23911	24699	32391	34813	28338	39025	65105	38920	42769
117_Exp1442_M52_olaparib	1	51657	46026	55409	48028	28031	4893	39326	18506	58512	40386	24333	42096	61419	35598	15670	60695	14680	24088	49881	20035	23766	32005	41986	35836	39317	38238	49274	36304	25506	50745	40547	33344	33125	29696	19682	65327	50675	33892	30882	21411	27959	36644	34816	25069	37189	64770	47206	36686
117_Exp1442_M52_olaparib	2	18126	11683	26202	20856	13298	2787	16034	9555	21558	8043	10096	18767	29705	24975	6223	17702	3066	6283	24797	10752	6418	19696	21434	22419	11095	9271	16111	17835	13645	20279	18787	19270	14039	13503	10513	47497	20945	14140	11372	11660	5396	20882	16572	13609	17464	43858	18563	20542
117_Exp1442_M52_olaparib	2	15185	15911	23022	21448	16051	2144	14508	8115	21105	10169	10604	17718	30879	20038	5407	15851	5041	6598	31178	9754	7266	15151	19477	18068	12306	9591	17812	16564	13087	21202	19623	22124	13955	14059	11600	44068	21398	13924	11999	13063	5242	16408	13554	13087	18466	41360	21396	21526
117_Exp1442_M52_olaparib	4	6272	4662	8907	8013	7220	1699	4437	4070	6694	2342	4651	8603	12257	6590	4446	4415	1964	2673	9462	4964	2010	6441	6094	7267	3855	3787	5169	8989	6826	8111	5282	14606	6467	7306	5453	14971	12034	5908	7069	5250	1171	8197	7317	8157	8459	18934	5574	7844
117_Exp1442_M52_olaparib	4	6076	5031	8947	7045	5844	1452	5680	4985	6634	2318	5315	8906	12865	6672	4026	6117	1892	2660	9668	4469	2252	7711	6048	7086	4607	4569	5919	6832	6062	6958	6151	18889	6781	5986	5359	17316	11190	6493	6802	7145	1199	9597	7379	7981	8368	13784	6801	8146
117_Exp1442_M52_olaparib	8	1895	2130	2751	3029	2704	676	1530	1829	2334	799	1960	4459	3936	2837	2192	1781	906	1162	2535	1827	709	2557	1982	2380	1655	1435	1765	4057	2691	3211	1912	8930	2359	3047	2114	5271	4556	2307	2927	2946	334	2679	3842	4485	3171	7328	2027	2181
117_Exp1442_M52_olaparib	8	1826	2467	3050	3607	2958	864	1747	1997	2587	797	2780	5458	4128	3187	1679	2716	874	1217	2914	1801	707	2783	2040	3021	2075	1818	1940	3157	3027	2776	1752	9193	2384	2861	2644	5810	3436	2814	3354	2461	400	2821	4036	4679	3743	5447	2266	2685
117_Exp1442_M52_olaparib	16	867	1175	1041	970	1465	380	870	1044	879	413	1108	2772	1612	1067	641	1014	505	803	1302	1007	241	972	688	1151	1053	798	568	1008	1211	1339	640	5946	902	971	1308	1859	1251	1880	1670	1327	140	913	1473	1949	1282	1783	1157	1710
117_Exp1442_M52_olaparib	16	790	1135	1000	935	1262	324	861	882	966	577	1074	2893	1675	1007	563	1162	474	761	1107	937	257	906	751	1464	1133	761	564	974	1047	1267	612	5281	1040	904	1190	1897	1297	1932	1729	1217	148	886	1536	2093	1568	1827	1483	1769
118_Exp1442_M4_olaparib	1	58445	45295	62294	56630	53266	5734	46645	29673	65245	56978	41671	45062	63407	55827	29065	62657	24331	43048	63218	30345	36128	60672	49761	55269	58910	50455	58457	44918	45920	59745	45786	56398	49085	36950	31106	64521	57397	43943	60689	31778	51066	59501	33581	30329	50117	65120	53353	46242
118_Exp1442_M4_olaparib	1	59096	49159	62640	49633	52336	6735	43381	26915	65150	59274	42591	43026	63576	55373	29120	62420	24401	39743	56631	29700	36757	56385	53252	53869	55632	55008	59092	40907	43021	62876	51038	57531	55648	35745	29039	63773	43476	40484	59567	30268	51519	62360	33765	30157	55340	64220	53669	45215
118_Exp1442_M4_olaparib	2	23972	16459	32522	22118	26543	2760	20852	9279	35199	20382	16186	21368	28942	28772	12129	27066	7574	11277	39109	14748	10229	27349	27763	28236	20902	17544	22873	18577	22557	36832	26444	43321	22677	18223	15234	31647	26875	21711	31004	17247	15009	39187	14173	16312	24937	45866	27670	26799
118_Exp1442_M4_olaparib	2	22045	17888	32449	18066	26508	3225	21135	10589	35416	19044	16562	22068	32592	27503	11461	25155	7951	11603	41595	14926	9800	27500	32369	27435	21016	18513	23687	19102	19928	36520	25011	41828	22330	18450	18418	30373	20272	20740	32622	18691	14836	40063	14907	16867	27242	42216	29893	26113
118_Exp1442_M4_olaparib	4	8501	8561	11982	7047	12535	1669	7936	6816	10147	6659	6826	12190	17352	11284	5613	9783	3376	4437	26703	7109	3955	12572	8440	13950	7795	6297	9143	8878	10557	15298	8403	21285	8671	8071	7436	13280	13298	12806	9774	9870	2316	15803	7418	9903	11276	22485	11163	11794
118_Exp1442_M4_olaparib	4	7966	8433	10840	7996	11549	1813	9018	5148	11816	5945	7249	11669	16678	12239	5151	8453	3295	4333	22554	7154	3556	12497	9793	13581	7727	5208	8453	7968	9582	14878	9285	24442	7409	8676	7812	13175	14558	11863	10959	7998	2318	16569	8072	9555	11122	23803	11647	13342
118_Exp1442_M4_olaparib	8	2463	3671	4355	2643	4326	831	3852	3154	5089	1537	3369	7143	6165	4240	1898	3514	1478	2137	7124	3264	1242	4895	4027	5199	3285	2005	2963	3485	4546	4681	3309	12617	3725	3884	3778	5104	5425	5641	4410	3518	623	5919	3478	5792	4954	8343	4992	5801
118_Exp1442_M4_olaparib	8	2297	3736	4169	2631	4539	767	3542	2547	5377	1642	3165	6886	6020	4739	1705	3372	1541	2255	7271	3539	1285	4365	3941	5504	2956	1997	2884	3549	3910	17190	3329	13314	3717	3841	3802	4475	5083	5749	4797	3666	677	5681	3464	5604	5154	7248	4983	5679
118_Exp1442_M4_olaparib	16	1341	1700	1353	1055	1714	420	1454	1251	1641	735	1453	4019	1538	2230	951	1229	639	817	2301	1345	431	2135	996	2406	901	917	935	1465	1917	1677	936	5307	855	1440	1759	1637	2052	2095	2345	2093	206	1514	2317	3125	1705	3154	1225	1660
118_Exp1442_M4_olaparib	16	977	2094	1430	1047	2161	549	1396	1451	1636	941	1572	4456	2044	1843	866	1415	723	1019	2211	1164	445	1797	1290	2435	1229	990	998	1326	1995	1922	901	5757	978	1406	1914	1462	2267	2108	1916	1621	274	1774	2454	3085	2000	3075	1589	2297
119_Exp1442_M10_olaparib	1	57371	52118	61101	64015	43664	6105	54075	36626	65266	60335	42453	55691	64696	61802	42106	63797	30161	43575	64875	35351	36342	57506	40173	56667	57260	62452	62359	56738	51848	60690	37862	42854	42040	46891	26804	65250	61554	42657	63176	50697	52676	55079	61435	41646	59202	63683	56532	62087
119_Exp1442_M10_olaparib	1	58814	50281	59980	61046	46083	6827	52950	34130	64963	63562	39245	48155	65109	51813	29697	62412	31745	36164	62108	28593	33720	52637	46056	55278	58727	60633	62872	55318	49176	63352	41969	44802	46633	34039	27138	65222	59462	42518	58454	37680	52177	56329	58564	36487	57605	64504	58577	57470
119_Exp1442_M10_olaparib	2	26018	19561	32487	28971	19311	3516	25169	19133	34151	17245	17988	28206	42702	30601	9968	33974	7590	10929	32690	15436	11460	25608	24480	30193	18424	22729	27719	25514	25106	26977	24390	27214	21878	16901	15936	58699	30072	18652	31718	17207	16956	31057	22002	18068	30903	56944	29375	41993
119_Exp1442_M10_olaparib	2	24519	21955	30846	27232	24019	2840	26135	14510	34661	20483	16002	23725	48287	24983	9489	26108	6721	8996	37145	12933	9165	26001	26528	24992	18650	18889	28804	22489	24740	44995	23779	30697	23693	18286	14206	55975	30194	19473	18488	16555	16854	31606	20457	16897	28323	54593	33609	34797
119_Exp1442_M10_olaparib	4	7718	5821	10104	6511	10027	1371	6739	2886	8969	4044	6321	8453	8438	9715	5747	6415	1915	3282	13331	5723	2590	8480	4306	5956	4852	4515	6013	10713	10510	4492	4791	17962	6471	7374	5126	22030	6134	6269	8818	7956	1217	11924	9284	8409	9347	22878	7047	10351
119_Exp1442_M10_olaparib	4	9805	5051	11074	8256	5959	1791	6771	4438	10132	3141	8152	8696	9647	8511	4410	5844	1953	2811	16035	5035	3011	9887	7576	8222	5799	6329	7861	6898	8278	8091	6686	19358	6346	5833	6111	23714	12415	6748	9624	6975	1702	11026	7420	7426	10313	21678	9041	11511
119_Exp1442_M10_olaparib	8	2274	1749	2477	2656	3065	656	1474	1433	2230	672	2241	3861	859	2249	1351	1527	634	964	3442	1468	627	2673	2040	2154	1307	1476	1540	2908	2602	3158	1536	7161	1459	2093	1897	4754	3767	2574	2577	1218	315	2706	2538	3748	2718	6950	1754	2970
119_Exp1442_M10_olaparib	8	2028	1889	2685	2668	2230	730	1723	1316	2479	725	1958	3806	3211	2398	1249	1752	620	1054	3791	1737	709	2666	1990	2332	1804	1868	1522	2683	2457	2429	1546	8618	1816	1865	2180	5221	3655	2383	2494	2020	340	2624	2423	3123	2899	4816	2346	3272
119_Exp1442_M10_olaparib	16	1470	1234	1406	1360	1231	555	1208	667	1279	413	1507	2515	2014	1535	552	1034	442	669	1909	989	371	1250	711	1286	1209	994	700	1286	2075	1625	725	5459	750	1170	1670	3312	1110	1937	1674	1421	152	1447	1613	1841	1696	1765	1374	2366
119_Exp1442_M10_olaparib	16	1160	1201	1316	1199	1291	510	1050	904	1455	539	1229	2652	1947	1600	680	1031	420	625	1636	1213	349	1418	1064	1461	1242	794	788	1294	1883	1299	850	6018	776	1088	1478	3341	1517	2180	1853	1408	137	1475	1574	2212	1909	2299	1619	2603
120_Exp1442_M7_olaparib	1	64806	33573	61384	46072	35550	6594	45672	25524	64306	51673	38037	36936	64525	46588	27911	59436	27639	34918	64147	29314	31668	44910	52755	52057	50888	50933	59905	41884	47895	56413	43863	49687	37394	32430	27476	65136	58245	43340	56561	36630	46790	59872	45574	28751	48643	64952	49021	53616
120_Exp1442_M7_olaparib	1	63271	38025	61264	42855	41497	6887	45656	22039	63794	58925	39030	36291	64978	45053	32070	59831	35948	33002	60079	29781	33014	38015	56443	49283	47721	56804	60820	43803	45485	60801	43081	52815	40826	32400	24903	64438	48211	42332	56747	32788	52085	61648	45465	28823	51750	63643	50571	54223
120_Exp1442_M7_olaparib	2	26781	13575	34104	19028	18557	2985	22661	10545	30194	15426	14785	19649	39577	23652	10419	16956	6879	8995	42138	14374	10266	23408	32177	28207	16344	18591	26406	20786	21439	30922	21925	38193	20956	17383	14283	50562	22850	22227	25473	18090	15522	38923	17251	14266	24048	47976	25377	30095
120_Exp1442_M7_olaparib	2	25543	15784	33031	18745	19476	3575	20901	10382	30048	16756	14432	18576	45608	22898	11377	18801	5201	8823	43120	14060	10187	24380	34292	26820	16285	19107	25204	21671	19098	32889	21747	36695	19622	19460	14307	50426	24980	19369	25206	17566	15058	35176	16963	13923	24831	50121	27701	32599
120_Exp1442_M7_olaparib	4	8100	6109	10746	6762	7844	1835	8258	6108	9214	4564	5700	10012	20817	10563	4646	6870	2432	3313	25651	6398	3388	10111	9423	13489	5314	5994	9838	8934	9239	10793	7594	18516	6749	7358	6284	22538	13184	11643	7599	8903	1769	15144	8276	8585	10089	24613	10216	13689
120_Exp1442_M7_olaparib	4	7889	7244	9536	7975	9753	1980	8089	5284	10444	4040	5945	9352	20611	10215	4769	6033	2750	3077	22420	7126	3072	10307	11010	13507	5536	5078	8672	7737	9595	13788	7254	19894	6908	7415	6326	19510	13392	10707	9112	8235	1943	15113	7766	7698	10420	22720	10649	14240
120_Exp1442_M7_olaparib	8	2786	3007	3567	2455	3852	1110	3920	2795	3795	1852	2647	5572	8115	4059	1783	2978	1208	1623	6679	3267	1100	3558	4180	5174	2670	2009	3168	3420	4449	4902	2936	13020	2794	3573	3679	6137	4975	4970	3636	3762	486	5810	3641	4436	5033	8332	4701	6187
120_Exp1442_M7_olaparib	8	2800	3387	3604	2879	4528	1062	3240	2300	4169	1900	2730	5084	7549	4718	1657	2700	1321	1463	7045	3093	1046	3789	4340	4637	2623	2168	3003	3396	4501	5066	3405	13322	2994	3434	3835	6495	4433	4718	3791	4397	574	5803	3528	4478	4964	8739	4862	6677
120_Exp1442_M7_olaparib	16	1351	1488	1336	1100	1323	371	1359	1355	1355	627	1411	3459	2135	1980	885	1015	561	635	2170	1330	449	1746	1171	2508	730	928	977	1588	1579	1390	880	4951	839	1128	1319	2502	2051	1624	1782	2127	180	1546	2248	2701	1689	3334	1198	2003
120_Exp1442_M7_olaparib	16	992	1658	1352	1024	1699	494	1414	1527	1480	659	1418	3218	2579	1656	892	1110	579	698	2152	1223	349	1459	1354	2195	911	817	1059	1236	1702	1798	834	5811	910	1443	1612	2321	1862	1948	1593	1585	171	1867	2325	2504	1994	3631	1466	2280
121_Exp1442_M13+1_olaparib	1	50622	46945	57848	44483	45970	7547	47993	38438	65008	58549	30230	53935	63463	47971	32166	62904	31860	57531	63483	39814	36996	47772	45682	56988	60175	57018	62303	56598	46522	58375	35121	37537	42151	49141	25854	59715	53611	47534	51985	45189	46633	52617	41368	36700	48362	64334	52983	48487
121_Exp1442_M13+1_olaparib	1	54871	53260	58301	42459	48139	7816	46910	32955	63790	62136	29341	52600	64501	38595	24525	62656	28833	49858	60940	30293	35584	48550	46512	55803	61685	55220	63747	51196	45816	63777	39363	42928	41187	42997	24250	58499	51021	49304	33109	30185	49605	58605	34117	38077	42366	64834	56350	40952
121_Exp1442_M13+1_olaparib	2	20518	16796	26481	11752	18462	3033	17966	14677	25501	10192	13070	26939	30801	18797	7693	26785	6118	12015	32003	13715	8411	21039	19942	24633	17528	17662	24011	19214	19508	23768	17613	26468	17555	14359	11647	21377	20793	16715	18006	12558	9726	27931	12050	15363	18452	50617	21849	22781
121_Exp1442_M13+1_olaparib	2	20007	20911	27084	13051	19305	2841	19801	11207	24564	12677	12637	23027	35775	15736	7175	21138	5550	10389	35031	11638	7585	19657	22506	22149	18374	16376	24920	18801	19145	27773	17842	28298	18611	16667	11639	20214	21439	19529	10868	11467	9339	28630	11195	15946	18686	49394	25331	21552
121_Exp1442_M13+1_olaparib	4	9334	6466	11065	4706	9507	1936	6222	3777	9352	4139	7264	10449	8951	8273	5678	7395	2087	5426	14458	6675	2747	6910	5638	5348	6224	5410	6622	10915	11282	5881	4980	18795	7504	9363	6723	10228	12137	7189	7371	7592	1258	13543	6736	9126	7709	25391	6402	7878
121_Exp1442_M13+1_olaparib	4	9600	5610	11043	6997	7594	1998	6273	5194	10475	3264	8123	11152	8255	7923	4620	7813	2082	4784	17725	5782	3271	6277	8183	8350	6435	6791	9288	8484	8721	10663	6654	19964	7539	6459	5485	10616	10109	8862	8100	7415	1698	11179	5854	7653	9742	24276	8175	8724
121_Exp1442_M13+1_olaparib	8	2445	2221	2934	1459	4406	868	1516	1582	2461	1103	2227	4277	2715	2200	1332	1595	697	1471	3522	1237	698	2890	2238	2618	1751	1653	1642	3369	2832	3616	1577	6678	1832	3084	1837	2656	4352	2713	2172	1373	365	3354	2402	4356	2724	7693	1836	2501
121_Exp1442_M13+1_olaparib	8	1996	2087	2833	1748	2305	716	1819	1679	2479	670	2407	4432	3075	2337	1260	2090	786	1544	4134	2111	590	2682	2240	2258	1893	2040	1798	2829	2591	2643	1548	9082	1970	2580	2367	2938	4164	3121	2310	2164	382	3015	2042	3319	3019	6191	2291	3247
121_Exp1442_M13+1_olaparib	16	2060	1702	1823	1264	1620	732	1379	1001	1741	603	2024	3488	2563	1728	692	1367	638	1100	3004	1556	523	1600	805	1385	1753	1435	1035	1748	2268	2036	915	7557	1112	1398	1899	2464	1298	2753	1886	1641	232	2013	1584	2640	1929	3252	1682	2623
121_Exp1442_M13+1_olaparib	16	1518	1664	1813	1112	1887	578	1501	1264	1914	686	1750	3496	2197	1855	733	1563	640	1126	2568	1637	515	1516	1331	2235	1683	1225	1126	1661	2096	1807	1181	8027	1192	1743	1860	2517	1736	3285	1986	1693	219	2188	1701	2472	1940	3296	2062	2719
122_Exp1442_M11_olaparib	1	28628	16236	36347	18904	16433	2464	20162	11803	30439	12677	15320	21387	30266	18426	11217	34362	7612	10111	39630	14771	10673	25111	24720	23503	19564	17267	28220	21412	18597	27470	21847	36256	20777	17549	14716	33094	26310	17675	34687	16816	22293	28632	16838	18396	23709	41407	28543	27074
122_Exp1442_M11_olaparib	1	26302	18843	38453	18120	17455	3061	18254	11005	31009	16310	16274	19958	31148	19319	15008	33997	9306	10490	34840	13131	8248	26864	24042	23181	18913	17688	27721	22710	19218	33727	22709	35015	21788	19434	15916	33113	24610	15201	33590	15281	22128	27188	18038	17348	27062	41173	26927	26526
122_Exp1442_M11_olaparib	2	6900	5759	10852	7257	6114	1283	5943	5805	8730	2994	6597	10906	9505	8061	4821	6865	2281	3518	13253	4878	2820	8295	7045	9889	6314	5099	7456	7664	6617	8859	6441	19367	7888	7948	7156	10384	9751	7818	10319	5086	1458	9705	7370	9468	8485	14771	8725	9660
122_Exp1442_M11_olaparib	2	6538	6720	10467	7179	6503	1482	6360	5169	8918	3330	6636	10098	9698	8965	6065	8088	3203	3471	9293	5010	2437	9624	6652	8947	6049	4961	7366	8082	8224	10285	5947	19158	7665	9544	6253	9987	9186	6846	10760	5322	1254	10275	8715	9761	10255	15684	7341	6979
122_Exp1442_M11_olaparib	4	2604	3094	3816	2408	3633	729	3028	2962	3329	1201	2989	5792	4344	3376	1777	3437	1281	1602	4977	2416	1066	3890	2476	4539	2693	1653	2551	2984	3370	3720	2505	10028	3116	2958	2908	3860	4332	4650	4250	2557	507	3810	3487	5048	4375	6187	4015	5025
122_Exp1442_M11_olaparib	4	2410	3258	3779	2898	4360	863	2793	2558	3676	1287	2914	5687	4535	2916	1597	3627	1439	1935	5050	2487	969	3466	2823	4434	2873	1952	2763	3832	3109	4224	2562	12361	3354	2930	2799	4290	3782	4771	4290	2250	546	3724	3554	5245	4490	6136	4242	4994
122_Exp1442_M11_olaparib	8	1726	2164	2429	1560	2615	563	1730	1801	2247	772	2558	4884	2761	2327	929	2573	842	1417	2197	1853	630	2370	1725	2964	2231	1253	1647	2575	1924	2129	1447	7963	2043	1926	2243	3026	3450	3355	2696	1845	356	1884	2580	4019	2781	4299	2709	3717
122_Exp1442_M11_olaparib	8	1587	2667	2316	1822	1854	549	1649	1643	2438	834	2603	4546	2732	2599	1207	2548	986	1625	2527	1393	636	2514	1416	2668	2143	1480	1716	2886	2453	2865	1452	7551	2120	2824	2317	2324	2615	3488	2270	2112	324	1652	3052	4073	3195	4112	2204	2752
122_Exp1442_M11_olaparib	16	1487	1836	1497	1246	1721	431	1479	1547	1354	631	2013	4647	1545	1782	816	1533	525	907	1286	1191	427	1970	1143	1632	1366	814	1157	1545	1500	1678	996	5210	1321	1220	1520	1924	1890	1795	2488	1286	258	1092	2026	3435	1512	3379	1354	2002
122_Exp1442_M11_olaparib	16	1126	2146	1516	1286	1958	400	1630	1549	1511	795	1939	4239	1690	1524	753	1840	684	1232	1482	1143	479	1663	1045	1696	1513	806	1185	1441	1602	1812	905	5689	1496	1304	1457	1879	2176	2753	2042	1450	242	1199	2406	3182	2368	2763	1677	3033
123_Exp1442_M8_olaparib	1	56119	54785	62191	50228	52424	7369	48686	46365	65319	63465	45863	59201	64928	64994	45501	63945	36242	63360	63057	39559	39269	61525	45330	59841	64014	56301	61439	60838	44630	62144	38246	44333	54378	52204	31642	62285	59139	51545	63439	48018	58548	47288	56257	47674	60241	64643	60305	49957
123_Exp1442_M8_olaparib	1	58443	57857	62339	54311	53278	7373	49631	34740	65268	62589	44776	56644	65209	63961	33567	63893	33365	59166	61121	32245	35174	59414	51208	56932	63937	57009	61122	55224	45715	64621	45012	48200	52891	43852	29309	60933	57766	52424	60296	32431	60312	56231	46628	44620	55422	64806	61917	45508
123_Exp1442_M8_olaparib	2	21919	19658	33730	14822	20405	2969	21513	15692	31881	15901	17238	29465	48462	33469	11299	32415	8680	12234	32648	14037	9072	25672	23293	23333	21739	16573	21454	21472	19196	27233	20821	30270	20722	16721	12270	23190	24261	17094	27884	12863	13558	25469	16157	18164	24394	52697	27973	23806
123_Exp1442_M8_olaparib	2	21780	21427	33502	15969	21294	2708	21325	12298	33094	17686	15364	24973	50411	30724	10067	29179	8428	11418	36666	12614	7294	24543	24675	23688	21578	15386	21647	18272	19028	31064	19639	33296	21602	18768	13091	22620	25511	18967	21862	13119	13646	27615	15786	18539	23577	49694	30549	22221
123_Exp1442_M8_olaparib	4	10647	6458	15488	6560	10508	1837	7756	3223	12344	5139	9451	12284	10378	17478	9558	9384	2964	5549	20147	7699	3145	10598	7684	9183	7880	5514	6651	13603	11757	7721	5802	17814	9814	10963	6764	11353	14439	7240	12746	7183	1763	13299	10477	12121	8872	29759	7235	7481
123_Exp1442_M8_olaparib	4	10011	6210	15550	8328	9117	2113	8301	5731	13403	4761	9768	13097	12767	12395	6734	8925	3246	5233	24332	6265	3743	12041	9264	8551	7875	7071	8814	10645	8383	11284	7178	21924	9677	7363	6307	13285	14231	8712	13389	7252	2039	12553	9214	10742	10802	25154	9967	9123
123_Exp1442_M8_olaparib	8	2613	2682	4410	1734	4220	1009	1997	2265	3441	1525	2947	4973	4622	4546	1789	2275	924	1802	4161	2263	892	4660	2695	3182	2066	1850	2008	3432	3027	3796	1876	7369	2662	3444	2290	3595	5880	3205	3059	1760	479	3535	3582	4261	3259	10375	2234	2797
123_Exp1442_M8_olaparib	8	2022	2264	4191	2774	3115	726	2391	2449	3368	981	2697	5535	5175	4173	1392	2497	835	1544	4959	2104	984	4088	2781	2717	2407	2068	1681	3366	2976	3476	1968	10253	2858	3163	2523	3427	5012	3346	3326	2883	543	3339	2887	4557	3406	7600	2738	2891
123_Exp1442_M8_olaparib	16	2263	2201	3033	1728	2481	703	1875	1638	2821	918	2556	4154	4388	3171	1064	1887	987	1339	3388	3026	698	2217	1407	2093	2131	1461	1380	1901	2871	2434	1423	9088	1738	1872	2135	2899	2012	2842	2757	2090	332	2425	2046	3729	2460	3870	2230	2920
123_Exp1442_M8_olaparib	16	1700	2022	2962	1616	2340	694	1868	1994	2748	1065	2160	4234	3735	3086	1054	1913	781	1419	3166	2178	654	1990	1725	2783	2211	1490	1327	2161	2969	2790	1486	9838	1832	2071	2525	3294	1839	3759	2892	2022	315	2454	1925	3471	2806	4041	2705	3485
124_Exp1442_M13_olaparib	1	54813	53014	55063	45083	41296	7652	46094	21764	65009	54713	28467	51478	61987	40912	24812	63833	23415	36574	57030	31046	26816	56869	51915	50069	58451	45257	60939	45850	37956	61655	52158	59246	50402	37321	30451	46790	46739	49210	55765	31177	57330	61345	36275	31771	47976	64018	57247	49991
124_Exp1442_M13_olaparib	1	54172	56032	57953	45246	42226	8128	43004	21505	64965	61435	29127	48835	64048	45192	31566	63432	30121	41745	51960	30032	33061	55661	50848	49296	56663	45748	58499	47904	35920	63210	53063	59366	51938	44535	34676	47366	45123	46397	53203	29171	60995	58969	36312	30672	56164	64287	55397	50105
124_Exp1442_M13_olaparib	2	24868	21195	35601	24214	20593	3838	22984	12526	41304	17739	14407	29803	34595	25574	15195	31753	9093	13836	42825	15645	13771	29273	27066	29401	23578	18591	31063	27950	20416	29439	25502	42270	28001	23957	17441	24919	29494	24861	25848	16205	22107	40368	19217	21046	23886	47223	27650	25249
124_Exp1442_M13_olaparib	2	22734	23085	35000	25743	21575	4568	23521	11609	41602	20370	13731	28036	34067	30889	17864	36374	13476	15055	31072	15051	10955	29388	24955	26119	22942	16785	30835	29499	22040	34261	23104	40484	27729	28254	19411	23408	26966	23200	24991	15012	16626	42395	20291	19430	30559	48800	23501	21607
124_Exp1442_M13_olaparib	4	9770	9475	14759	10393	10830	1766	11788	6000	16614	6085	6390	16325	18835	13202	4993	10896	4227	5083	26500	9052	5689	15908	12251	17473	9651	6920	13001	11268	10044	15101	12546	26332	12178	9977	8676	10823	13977	12948	10979	9424	5645	20666	8160	11527	12781	23250	15446	14899
124_Exp1442_M13_olaparib	4	9104	10912	13669	10296	13152	1908	11036	5866	18576	6951	6518	15388	17927	12520	5302	11181	5298	5868	27565	8627	5374	12487	14007	17883	10190	6709	13379	12710	10199	18461	11447	30272	13187	11016	9441	10886	15306	13444	10886	8879	5608	19664	9758	11466	13034	22404	15118	14632
124_Exp1442_M13_olaparib	8	3601	4306	5253	3938	5399	943	4842	2975	6734	2111	3140	8806	7048	5627	2165	4979	1995	3054	9329	3835	1939	6384	5030	6999	4488	2764	4836	5408	4038	5348	4236	15709	4914	4314	4421	4657	6018	6924	4417	5364	1233	6472	4564	7120	5427	9453	5821	6667
124_Exp1442_M13_olaparib	8	3610	5217	5479	4480	4220	1218	4700	3441	6998	2102	3620	8791	6630	5548	2603	5344	2432	3251	9072	3225	1990	5295	4379	6659	4649	3065	4950	7405	5218	7189	4051	15646	5116	5750	5172	4403	7005	7075	4276	3685	965	7043	5789	7698	6358	10069	5407	5766
124_Exp1442_M13_olaparib	16	1755	2565	2109	1798	2204	545	2383	1801	2256	1055	2095	5552	2813	2981	919	2048	547	1176	2520	2039	689	2496	2213	2964	1906	1189	1881	2288	1886	2409	1895	7685	2059	2071	2101	2244	3050	2886	2252	1975	358	2391	2335	4011	2650	4398	2353	2869
124_Exp1442_M13_olaparib	16	1390	2537	2005	2093	2595	542	2370	2320	2820	1508	1934	4857	3086	2471	901	2383	991	1598	2715	1854	790	2313	2030	2999	2125	1093	1712	2147	2332	3269	1640	8958	2170	2368	1842	2247	2562	3363	2393	2166	393	2563	2483	4090	3780	3881	2650	4031
125_Exp1442_M8_Cert+Olap	1	48488	37357	55887	57161	32874	5518	35310	27753	41088	43295	24334	39430	64673	34140	23623	60880	20936	24498	64901	25630	18496	41482	37109	48560	44054	44987	48331	40074	40844	44600	23511	34356	33038	30577	17515	65142	56537	42278	30863	41517	31759	50022	41777	24099	42589	60486	38221	42157
125_Exp1442_M8_Cert+Olap	1	46985	38261	54150	63218	35911	6370	33833	25092	43438	57496	25722	35691	64802	29968	14701	59173	20211	23667	58580	21460	17107	38326	35815	48448	43843	40569	49690	34858	39313	55876	30340	39659	36503	28291	19329	65136	56183	39132	22688	25151	43564	53679	31975	23947	37221	60397	41074	43174
125_Exp1442_M8_Cert+Olap	2	17369	13382	24867	20914	12244	2978	14964	11721	14755	12840	10418	20176	56341	13649	5902	18914	5642	6168	33940	9779	4736	16533	14316	20067	13444	11350	16753	13591	15534	18059	13229	23684	13638	12074	9669	53733	22463	19843	12369	11940	8273	23058	13572	13735	16427	31759	16836	21160
125_Exp1442_M8_Cert+Olap	2	16880	14438	24870	25913	14152	2373	16182	8744	16020	16183	9140	17212	57779	13252	5111	18152	5558	5978	33603	9064	4728	15220	15534	17658	15271	10678	17710	13017	16275	19845	14084	27370	15524	13965	8845	54636	23806	16764	10397	10490	10452	23202	10897	12926	17570	30941	18464	21216
125_Exp1442_M8_Cert+Olap	4	7367	3810	9897	7371	4414	1191	4958	2027	4653	2822	5872	7739	5980	6975	3169	5450	1585	3407	12699	4592	1522	5172	1746	3053	4763	3214	3148	6411	8644	1059	1086	13061	4838	6517	4327	17515	8571	6123	4194	5484	793	7552	7381	6391	4904	14077	3051	5031
125_Exp1442_M8_Cert+Olap	4	8627	4119	9735	5760	5810	1530	4898	3837	5487	2724	6774	9730	13281	4783	2896	5536	1753	2689	13361	3770	1662	4950	4811	4250	5192	4221	5462	6974	7080	6401	3969	16107	5162	4334	4275	24965	9389	6478	5327	4898	1109	7713	6620	7004	7453	13555	5604	7738
125_Exp1442_M8_Cert+Olap	8	1775	1671	2216	1669	2133	651	1370	664	1345	536	2186	3764	697	1669	816	1366	586	903	2740	952	341	1977	1204	1876	1250	1033	1025	1624	2348	2066	869	4190	1161	2286	1222	4934	3313	2278	1716	822	246	1663	2470	2682	1662	4360	907	1610
125_Exp1442_M8_Cert+Olap	8	1610	1302	2171	2639	1613	557	1172	1303	1304	475	1778	4426	4566	1444	760	1395	585	919	3191	1004	416	1938	1251	1581	1515	1208	1074	1981	1721	1870	943	6526	1343	1769	1495	5773	3019	2038	1607	1188	291	1625	1775	3314	1790	3381	1304	1934
125_Exp1442_M8_Cert+Olap	16	1197	1128	998	1213	994	375	758	391	940	346	1221	2381	2317	829	404	1011	588	625	1779	758	241	611	382	637	930	682	538	742	1527	1001	318	4485	589	855	1137	2905	1032	1766	1277	881	134	881	1092	1567	1197	1332	863	1275
125_Exp1442_M8_Cert+Olap	16	1007	1263	1159	1272	863	438	727	818	891	453	1338	2446	2361	1054	505	928	527	635	1518	867	239	833	588	1141	1010	602	596	825	1530	962	554	5368	724	1045	1265	3329	1069	2042	1430	1115	142	1264	1317	2074	1207	1251	1103	1817
126_Exp1442_M9_Cert+Olap	1	37762	23753	57630	40288	21870	3707	31324	16578	46910	41323	15888	29240	64029	23646	10926	60426	17322	18748	45131	18774	14786	40299	25905	32073	28258	20985	42227	27147	21227	38810	29741	35379	32310	31160	19134	60944	57637	27261	52452	20159	43089	34461	23226	24527	30767	48321	33463	32245
126_Exp1442_M9_Cert+Olap	1	38218	28322	58428	37517	22574	4229	30613	17057	46313	52352	16757	32626	64648	25648	14930	60359	18203	19008	42557	17021	13170	39946	26577	32837	27567	21851	42079	32034	21036	45217	29267	38131	33741	31923	20460	59479	50609	25599	51775	19323	41312	38636	28282	24196	35686	49912	34993	34897
126_Exp1442_M9_Cert+Olap	2	13087	9234	24712	14908	11154	1939	10905	8486	15303	9584	7617	15412	36575	12826	5685	19181	5002	5378	18459	9361	4865	16143	12617	17889	11116	6512	19028	14047	11700	17205	12117	26880	14148	13724	10804	23135	23044	11886	15252	10400	11707	16890	11691	12553	15395	21256	17131	17699
126_Exp1442_M9_Cert+Olap	2	12816	10551	24368	15411	12289	2289	12807	8191	16030	11591	7863	15299	38421	14726	6812	18144	5567	6262	15959	9096	4503	17395	11226	17128	10375	6972	17878	15045	12467	15596	10725	26251	13634	15446	11398	25753	21115	11977	16510	9716	8229	18537	14021	14528	18785	21494	14768	13760
126_Exp1442_M9_Cert+Olap	4	4554	4180	7612	5580	4732	937	5231	3991	5758	2864	3677	8331	16037	6575	1875	6303	1913	2867	6760	4122	1453	6440	4733	8270	4148	2110	5824	5013	5800	6651	5117	16333	5421	5658	4887	8286	9943	6758	6839	4708	1419	7548	4644	7479	6927	8928	6498	8573
126_Exp1442_M9_Cert+Olap	4	4106	4797	8610	5605	5963	962	5417	3774	5849	3378	3241	8564	14921	6561	1891	6111	2155	2956	7411	4582	1648	6882	4795	8632	4216	2462	6125	5904	5038	8282	5006	15868	5637	5497	5335	9199	8334	6288	7740	4897	1396	8232	5738	6221	7352	9475	7025	8443
126_Exp1442_M9_Cert+Olap	8	1698	1994	2909	2250	2374	502	2008	2162	2043	1092	1888	4708	4975	2383	1017	3226	934	1515	2304	2243	556	2548	1654	3639	2125	998	2057	1999	2235	3061	1605	8848	2276	2374	2188	3641	3399	3610	3194	2207	341	2348	2926	4711	3364	3982	2905	4226
126_Exp1442_M9_Cert+Olap	8	1554	2537	2714	1985	2926	648	1897	2070	2280	1132	2167	4639	5081	2584	1172	2848	1165	1759	2475	1707	603	2810	1658	3123	2174	1064	2025	2697	2355	3388	1599	8301	2157	2893	2791	3182	3227	3434	3272	2253	374	2262	3631	4196	3409	3787	2922	3276
126_Exp1442_M9_Cert+Olap	16	774	1141	820	799	957	278	1089	983	678	351	819	3176	1289	1153	568	790	383	590	647	782	174	1199	540	1424	642	416	806	748	900	1003	600	3352	699	907	1031	1143	1170	1027	1610	883	115	610	1639	2483	988	1296	773	1154
126_Exp1442_M9_Cert+Olap	16	594	1176	820	811	1552	269	935	1041	687	514	1480	2832	1666	1011	487	1016	470	783	670	612	186	892	517	1138	886	470	674	833	1108	1243	594	4046	955	942	1025	1248	1192	1632	1569	974	146	699	1601	2229	1223	1277	989	1950
127_Exp1442_M5_Cert+Olap	1	39721	37805	47139	30686	32452	6354	40898	23818	49969	26384	20042	45202	46700	37209	10101	61272	13787	25150	37548	28600	22437	44153	36448	46723	26150	19402	45233	31863	24418	46275	38588	37724	34059	30761	21301	52719	42803	31416	37930	19869	27119	28216	28458	27713	38389	54111	37527	41879
127_Exp1442_M5_Cert+Olap	1	35320	40816	44621	33324	29904	4289	39256	18198	54508	32149	19260	41681	50063	29722	10033	59719	13407	18752	40188	22972	21353	38491	35145	38861	27851	16329	45424	26856	24145	47572	37654	41915	34501	30233	21262	46052	44573	31279	22665	17255	31275	29979	27486	26876	32765	46066	44823	39192
127_Exp1442_M5_Cert+Olap	2	15058	12658	24257	15622	13300	3071	22274	10961	20486	6883	10296	23772	21171	22388	4495	19606	4230	8185	18569	13414	7383	20614	16142	22986	10324	6290	18621	14390	12745	19654	17705	24324	15331	16115	14047	24800	20594	14442	10039	10369	4271	14587	12876	15333	17139	26281	17992	21049
127_Exp1442_M5_Cert+Olap	2	14142	16126	23779	15069	16436	2454	15459	9630	22078	8397	9835	22488	21019	17861	3788	19766	5028	7992	21133	12028	7421	16390	15844	19513	11392	6651	18301	14961	12363	20721	16139	26015	15995	14553	13788	21341	20553	16471	10108	10724	3992	12949	13159	16002	18873	26175	20796	20381
127_Exp1442_M5_Cert+Olap	4	5438	5428	8687	6172	9069	2107	5041	5153	6477	2206	4382	9624	8621	6132	3642	5008	2081	3436	4841	5264	2082	8611	5139	7900	3607	2266	5555	7632	5143	8361	4522	17098	7072	8949	4453	8227	11979	6099	5704	4526	950	6071	8419	8593	7589	13374	4872	7093
127_Exp1442_M5_Cert+Olap	4	4701	5367	9137	5107	5765	1789	5798	4598	6528	2034	4729	10648	8273	5968	3073	6019	1789	3497	5627	5144	2236	8980	4664	7553	4377	2852	5911	6117	5220	7086	4942	19939	7019	6551	5171	8675	9365	6758	5633	4301	915	6028	6866	8803	8155	9501	5916	7222
127_Exp1442_M5_Cert+Olap	8	1731	2314	2874	1837	3621	931	2055	2474	2341	875	1926	4687	2906	2868	1378	2001	930	1447	1648	2205	759	3411	1614	3008	1419	1021	2193	4278	2503	3444	1656	9516	2985	4149	2331	2971	5317	2771	2725	2403	328	1886	4028	4927	3011	4805	1800	1943
127_Exp1442_M5_Cert+Olap	8	1467	2687	3097	2613	2882	1135	2286	2501	2703	851	2517	5686	3037	2973	1633	3110	954	1602	2114	2010	714	3468	1577	3432	2133	1321	2354	2719	2493	2969	1622	11203	2853	4302	3046	3414	3932	2881	3316	2353	384	1949	4349	5327	4368	3528	2213	2234
127_Exp1442_M5_Cert+Olap	16	738	1436	1093	878	1479	574	1013	1286	1045	509	1150	2928	1360	1133	610	1068	531	833	958	1128	280	1544	540	1276	1005	653	654	991	1031	1449	559	6229	1085	1199	1346	1390	1554	1954	1797	1293	156	679	1340	2594	1540	1332	1199	1559
127_Exp1442_M5_Cert+Olap	16	653	1366	1090	823	1476	489	1073	1143	980	625	1089	3295	1448	944	549	1236	567	906	878	1164	298	972	725	1652	1244	621	635	917	1088	1380	595	7398	1164	1290	1398	1307	1557	2208	1650	1208	153	659	1662	2345	1545	1175	1417	1744
128_Exp1442_M28_Cert+Olap	1	42107	33730	51624	58853	21212	4050	32446	15277	55355	44650	17282	31759	60773	26400	11790	60967	19195	17185	51999	20010	17150	43560	38118	33872	33762	26192	42497	27027	26157	39413	38433	40535	35845	25111	19928	65317	53763	31453	37477	25553	42818	40850	29941	22621	35745	38800	36577	40709
128_Exp1442_M28_Cert+Olap	1	41781	36039	54295	57549	25993	4381	31253	17132	57236	52410	17501	31912	62750	28230	18036	61031	22843	17290	45994	18520	14675	42700	35451	35221	32340	25361	41526	30018	25345	46220	37835	43363	36050	27353	23043	65275	44493	29458	36261	23100	40359	42416	34197	20805	40186	37690	37260	43287
128_Exp1442_M28_Cert+Olap	2	16590	11549	25515	25014	10548	2119	12867	8082	20111	9794	8277	17049	28693	13955	6440	16885	4662	6449	26303	11944	5456	16036	14885	17652	12230	9271	16389	12503	13561	16754	14599	29248	15325	12452	11151	43384	22247	13264	11818	11872	6201	20193	14589	11558	16385	18884	14470	19069
128_Exp1442_M28_Cert+Olap	2	15866	13803	24404	25830	11395	2476	14041	8317	21098	12557	8976	16647	29419	16516	7027	16539	7102	6391	19767	8572	4726	17559	13813	11225	12565	9544	16829	13856	14878	15974	14023	27063	15119	14491	13424	43527	21056	13572	13260	11711	5121	21012	13293	12970	21037	19284	14323	14794
128_Exp1442_M28_Cert+Olap	4	5374	5386	7553	7660	5043	1163	5386	3944	7120	2726	3558	9344	11781	6176	2064	6219	2282	2870	9301	4130	1947	6510	5053	7710	4814	2782	4883	4145	5556	6380	5503	16196	5779	4915	4775	14185	9373	8005	5246	5030	993	8145	5200	6919	7192	7826	6608	8771
128_Exp1442_M28_Cert+Olap	4	5140	6006	8014	8984	5643	1245	4664	3764	7880	3108	3683	8964	11633	5768	2122	5768	2297	2788	9811	4603	1687	6442	5938	8189	4861	3138	5243	5418	4912	7690	5801	18652	5801	4971	4698	16034	8441	7522	6075	4741	1054	8145	5686	6333	7126	8665	7141	8732
128_Exp1442_M28_Cert+Olap	8	2144	2412	2677	2956	2472	616	2100	2059	2405	1010	1998	5776	4345	2677	960	3056	1090	1702	3673	2777	665	2556	1945	3344	2332	1307	1820	2974	2329	2880	1869	8609	2474	2202	2237	5321	3988	3814	2892	2636	334	2616	3283	4449	3380	3464	2931	4298
128_Exp1442_M28_Cert+Olap	8	1789	2990	2714	3298	2851	628	2378	2026	2715	1010	2295	4691	4692	2650	1307	3116	1246	2022	3977	1747	617	2684	2001	2947	2484	1413	1829	2989	2620	3363	1911	8405	2288	2437	2500	4915	3142	3941	2770	2552	382	2443	3691	4510	3751	3186	2846	3570
128_Exp1442_M28_Cert+Olap	16	906	1340	1028	1129	1246	276	1064	1120	732	367	1149	3412	1347	1244	518	1004	446	615	1019	959	250	1172	745	1311	848	477	743	885	1024	980	661	4037	913	824	1030	2272	1270	1343	1558	1170	168	645	1787	2572	960	1241	925	1409
128_Exp1442_M28_Cert+Olap	16	735	1590	820	1196	1347	311	1062	985	923	518	1225	3241	1481	1027	471	1174	489	895	1045	814	262	988	619	1327	1120	485	653	793	1125	1282	631	4507	973	797	1089	1903	1390	1920	1526	1141	164	802	1796	2373	1473	1122	1122	2158
129_Exp1442_M11_Cert+Olap	1	56856	52361	60672	40999	38145	8264	53951	25658	61120	59393	29763	59349	65251	43454	19119	64024	45674	51321	61264	30983	31193	43907	42586	51626	52693	42211	51298	36163	32713	57295	42521	35779	42628	42020	27505	59761	51652	47693	53703	24083	53056	35177	41715	42635	43086	59272	48243	41985
129_Exp1442_M11_Cert+Olap	1	56547	57713	59112	46692	36623	6693	49286	21939	61569	63740	30446	59399	65254	35783	19651	63782	46133	41191	64048	25195	31831	43666	43979	42950	54479	37432	52474	35261	30185	58873	42522	41256	45656	43644	25074	55114	52182	51563	40154	23407	58405	35210	43062	40493	41879	54809	55297	42266
129_Exp1442_M11_Cert+Olap	2	14300	11735	23683	13180	11609	2728	14785	9506	17738	7126	9889	19935	34499	18355	4131	21517	5170	7257	26537	10827	6714	15213	15548	17750	11041	7205	14510	13224	11880	17966	14940	19834	13581	15168	11255	20487	17528	14179	9922	9574	4987	15830	11506	14552	14878	22975	16671	17369
129_Exp1442_M11_Cert+Olap	2	14593	14385	23890	14581	14806	2196	13587	9063	19049	9606	9573	21212	33064	15422	4572	20771	5591	8045	28177	9429	6669	15178	14974	18035	12232	6769	14596	14039	12598	18182	14539	21281	14379	13822	11187	17783	18513	14879	8805	10108	4548	15677	11895	14128	15162	22266	20498	17171
129_Exp1442_M11_Cert+Olap	4	10015	7690	14823	9686	13352	2624	6396	6544	9559	4999	6619	13241	22648	10404	8011	9378	3285	3515	9281	7504	3243	10878	8111	11974	6578	4429	7731	12529	8664	13031	7043	19747	11469	12713	7646	11583	18005	8222	8790	7431	2283	11790	11999	10418	10657	19680	8246	8372
129_Exp1442_M11_Cert+Olap	4	8155	7431	14925	8273	8149	1853	7725	5705	10112	4057	6842	13821	24312	9734	5830	10481	2728	5406	11556	6630	3704	12180	7580	10266	6856	5094	8764	9740	8220	12535	7857	21747	9955	9292	7016	12590	15617	10149	9028	7190	2735	10645	8506	10524	11023	13726	9767	11014
129_Exp1442_M11_Cert+Olap	8	4829	3427	5479	3535	5742	1112	2996	3625	3672	1692	3446	8890	8668	4804	3092	3557	1452	2391	3721	4193	1218	5494	3031	4705	3164	1984	3480	6276	4102	6069	2950	13636	4607	5982	3900	4373	8617	3843	4271	4000	659	5222	6077	7152	4785	8530	2506	3042
129_Exp1442_M11_Cert+Olap	8	3363	3760	6005	4228	3913	1363	3641	3114	4157	1599	3732	6464	8747	5233	2729	4887	1682	2676	4491	3253	1232	5652	2960	5368	3613	2264	3775	5808	4582	5362	3142	14889	4492	5139	4788	4782	7166	4355	4711	3756	748	5037	6316	6354	5936	6210	3882	3736
129_Exp1442_M11_Cert+Olap	16	1776	2583	2657	1911	2695	790	1972	2108	2131	990	1932	5116	4944	2222	1218	2552	983	1535	3140	1909	701	2950	1548	2587	1917	1409	1512	2168	2004	3306	1635	10026	2220	2647	2560	2892	3246	3377	3145	2594	348	2387	2487	4061	3063	3079	2701	3535
129_Exp1442_M11_Cert+Olap	16	1734	2432	2785	1865	2784	647	1739	2133	2115	1073	2422	5353	4646	2075	1125	2600	1028	1749	3005	1889	661	2433	1769	2977	2410	1477	1698	2195	2068	2786	1491	10200	2397	2284	2335	2523	3212	3884	3014	2195	388	2422	2983	3904	2933	3299	3121	3666
130_Exp1442_M37_Cert+Olap	1	54308	57933	54214	33447	33036	6296	44833	19938	59642	63496	35894	53077	65231	44116	16545	63743	32793	49055	51474	26287	28476	41217	40275	44613	59565	47319	53487	38249	39590	52602	43304	38276	44110	38110	22406	55123	47187	46939	34887	20909	49609	36409	33405	36094	44394	57345	52320	46883
130_Exp1442_M37_Cert+Olap	1	52405	59922	55641	43111	31543	5543	42364	18526	60195	64767	33447	49790	65192	37309	16899	63642	30888	46308	55564	24343	27936	41027	39877	37056	59535	44578	54833	32192	37447	52847	45947	43697	45703	35157	22460	50956	46610	48409	31299	19232	54648	35200	35648	34714	41626	53225	50171	48851
130_Exp1442_M37_Cert+Olap	2	19612	14134	25086	14623	12640	2398	14593	9166	19742	10360	12276	22282	34869	21619	5127	25339	5451	7160	31299	12793	7200	15456	15629	17496	15430	11101	19088	12872	14538	18217	17451	23594	16159	14216	11931	21072	16118	15667	9775	9100	4929	16166	12706	14678	18213	22527	20416	20749
130_Exp1442_M37_Cert+Olap	2	17126	18069	25161	13154	15102	2386	17565	8317	20992	14011	13159	19644	35195	17211	5836	27387	4766	9427	36850	10742	7461	16442	16070	16663	16213	10854	18662	14254	16277	20813	16688	23738	16638	15333	11737	18558	18937	17538	10346	9482	4855	17409	13856	16191	16783	26872	21127	23292
130_Exp1442_M37_Cert+Olap	4	11480	8620	14941	9403	11196	2782	5989	6206	9402	6104	8458	13689	20463	11825	8341	12227	3216	5204	12018	7993	3188	10666	8081	10929	7578	5589	9015	11086	9003	12916	7355	19006	12495	12286	6837	12508	16072	8425	8121	6585	1788	11982	13780	11533	9993	19345	6396	7646
130_Exp1442_M37_Cert+Olap	4	8779	7689	14878	7987	7730	2143	7404	5386	9941	5290	7499	12780	22366	9194	6776	12203	3320	5328	15014	6985	3177	10921	7494	9462	7500	6277	9762	9959	9683	11243	8599	21591	11189	9547	5632	11080	13560	9343	8804	6871	2069	11014	10681	11626	11710	14167	9209	11053
130_Exp1442_M37_Cert+Olap	8	5807	3858	7142	3886	6539	1360	3589	4380	4671	2105	4549	8231	9959	7116	3614	3944	1553	2802	5571	4777	1564	6666	3761	5611	3884	2835	4981	7026	5786	6836	3860	13807	7116	7387	4261	5892	10223	4964	4976	4543	811	6680	7976	7526	5078	10910	3174	3238
130_Exp1442_M37_Cert+Olap	8	4233	4172	6814	5352	5010	1383	4282	3386	5695	1897	4286	8123	9670	7045	3917	5163	1908	2765	6760	3903	1576	6001	3583	5502	4148	3310	5058	5936	5966	6228	3962	14973	6231	8308	4662	5901	8035	4494	4883	3347	820	6752	6916	7566	6533	6519	4126	4547
130_Exp1442_M37_Cert+Olap	16	1981	2907	3016	1725	2658	808	2256	1825	2263	1229	2183	4933	4186	1982	1359	2607	1026	1358	3586	1917	710	2911	1737	2568	2159	1617	1923	1797	2536	2908	1514	10973	2527	2163	2032	2942	3111	3229	2962	2317	381	2229	2649	4332	2837	2901	2508	2895
130_Exp1442_M37_Cert+Olap	16	1700	2587	2876	1788	2608	695	1987	1905	2245	1288	2241	5500	4293	2124	1198	2847	1091	1806	3291	2089	684	2051	1738	3041	2473	1784	1939	2106	2260	2726	1634	10877	2455	2367	2353	2890	3148	4033	2775	2663	422	2282	3081	3939	2779	3129	2737	3373
131_Exp1442_M8bis_Cert+Olap	1	51026	28148	53770	45433	37862	5976	36477	17410	57422	62889	27008	32656	64369	39652	24437	62317	28502	24761	64162	20943	21092	27989	21955	34493	50823	33708	34865	29377	40362	46905	22354	48879	30564	27155	21121	63092	36730	35822	48729	25984	49846	52817	37267	25071	46809	48835	36835	49735
131_Exp1442_M8bis_Cert+Olap	1	47951	25720	59656	46146	34205	5904	35370	21121	59744	61920	25936	33747	65041	37168	17458	62381	22695	26654	54715	23074	20955	40585	32770	45880	55628	37215	42369	26668	38983	47325	32023	47292	40186	29764	19459	61843	49773	36997	47810	26635	52927	55596	23566	23708	43651	54129	39753	49875
131_Exp1442_M8bis_Cert+Olap	2	18790	13290	31651	18277	16817	3021	18555	8641	27263	21961	11086	17585	55165	18816	7971	21973	8892	8390	50562	13128	7280	20641	16402	20423	18521	12959	18702	11696	17929	23798	13856	31239	17350	16084	11403	30886	15818	15995	20922	13934	15860	32886	11773	15515	22590	27069	19500	24786
131_Exp1442_M8bis_Cert+Olap	2	18930	10543	32871	17473	15478	2516	17703	9329	26890	19761	10045	17763	63580	18984	6804	24838	7150	8392	40051	11210	7111	20457	17426	20295	20520	13721	18121	11230	16849	22408	14966	34947	20974	16381	12508	32262	17008	18732	23053	14600	15828	35076	11697	16251	20003	19146	20254	26742
131_Exp1442_M8bis_Cert+Olap	4	8495	6899	8764	8960	10035	1488	7852	4043	8914	7512	4781	10150	34365	9591	4257	9297	3879	3979	30076	5832	2653	8919	5093	9992	8114	4489	8159	6390	9393	10978	5177	15302	7052	7854	6166	17442	9328	12212	10579	6957	2325	13839	8501	8747	9684	13604	7525	12633
131_Exp1442_M8bis_Cert+Olap	4	5933	6003	12328	8191	7313	1980	8271	6795	9668	6436	4810	10174	43012	8932	3289	8304	3152	3425	23561	6555	2942	9081	6721	11108	7190	5042	8315	6081	8684	9222	6351	18029	7023	8907	5697	12816	11484	10614	8568	7962	2301	15776	6136	9346	9867	13705	8372	12704
131_Exp1442_M8bis_Cert+Olap	8	2173	3104	4534	3134	4726	921	2990	2216	4143	1800	2110	5433	13707	3975	1626	2879	1561	1636	8046	2852	963	3917	2301	4627	3058	1457	2584	2359	4148	5148	2175	11591	2560	3733	2838	5437	4787	5670	3850	3580	642	6223	2482	5414	3964	4298	3390	6144
131_Exp1442_M8bis_Cert+Olap	8	1896	2769	4452	2904	3695	873	3519	2684	4291	1733	2248	5699	15550	3683	1127	3024	1506	1606	7105	2907	944	3913	2770	4689	3054	1774	2390	2576	3751	4166	2333	11384	3218	3877	3346	4795	4735	4603	3990	2856	584	6215	2785	4825	4613	4424	3688	5703
131_Exp1442_M8bis_Cert+Olap	16	1085	1919	1775	1299	1778	444	1308	915	1588	600	1146	2781	6165	1728	814	1373	741	1042	3261	1283	394	1893	1042	2236	1105	732	1103	1324	1765	2184	675	4323	1196	1671	1677	2360	2630	3105	1694	1615	215	1841	1722	2283	2059	1840	1173	2679
131_Exp1442_M8bis_Cert+Olap	16	988	1477	1725	1094	1442	493	1324	1356	1432	681	1347	3900	5269	1949	727	1245	571	916	2416	1182	456	1794	1193	2332	1093	951	1103	1565	1531	1285	733	5346	945	1390	1571	1854	1797	1713	1722	1683	221	1830	2067	3067	1945	2070	1289	2111
132_Exp1442_M3_Cert+Olap	1	64896	60384	64708	47115	43156	9467	53835	24007	65207	65002	39194	51512	65227	44423	31235	64010	37632	56133	63452	29095	34657	54122	48203	54976	64519	61357	58837	41596	45157	63855	50827	56946	55749	42876	30043	63395	55096	51062	54586	34041	63967	62498	34465	31433	59410	61355	60243	54507
132_Exp1442_M3_Cert+Olap	1	64347	56833	64618	49929	39714	7860	50394	24530	65202	65147	40346	51612	65155	42448	27083	63813	33834	56835	59952	29077	28357	55747	50111	51792	64433	62926	59788	44420	45895	61946	52763	57757	56766	41904	30241	62835	46786	55391	53525	33442	63918	64191	34478	29173	49915	58622	60614	55964
132_Exp1442_M3_Cert+Olap	2	34345	25109	48958	22096	21971	4699	23522	13230	39143	42047	18070	27458	64993	26624	18501	41325	14630	19040	50438	15764	12035	29163	26140	31167	31921	26097	31741	22431	25814	41271	26892	42782	29156	26659	17299	35228	27260	26054	28212	17758	36709	44197	21364	21238	31188	36407	30712	32641
132_Exp1442_M3_Cert+Olap	2	37243	22133	44822	26473	23103	4213	24289	12776	39709	35116	19461	29115	63096	26767	17905	42343	12361	20100	52555	15697	12224	26321	25881	31593	36323	26642	33936	26763	26325	34854	24916	38589	30871	27195	16288	34456	26339	25716	27806	16541	31703	43984	23131	22333	29207	36444	30811	29211
132_Exp1442_M3_Cert+Olap	4	13473	11653	19968	10758	12627	2618	12758	7962	17909	12182	6997	14964	45544	12387	5488	12269	5398	6537	45526	10260	4398	14251	12555	14909	13299	9670	12988	9594	12663	19485	12253	26881	13855	12398	9158	17745	14730	15294	11046	11327	9612	23442	8505	11142	12850	18834	14872	15234
132_Exp1442_M3_Cert+Olap	4	14420	10399	18948	11676	10809	2407	12185	7241	17077	9601	7970	15431	46413	12172	5545	15109	4994	6278	39072	9007	5050	14025	11564	17039	12443	10241	13931	11547	12653	14274	12244	24712	13775	12734	7709	15608	15934	14854	10867	9336	8259	22474	9215	11242	13769	19278	16019	17089
132_Exp1442_M3_Cert+Olap	8	3755	4727	7445	4203	5681	995	4948	4217	6736	3585	3311	7377	15862	4899	2382	4636	2507	2894	15883	3830	1674	3726	4579	7308	4478	3337	4709	4681	5408	7620	4023	15881	5445	5083	3919	6162	7476	6708	4801	3760	1277	8419	4681	6322	5858	6820	6288	7523
132_Exp1442_M3_Cert+Olap	8	4445	4052	7367	4669	5157	1026	4607	3895	6403	2972	3646	8311	15657	5805	2311	5730	2277	3252	14154	3798	1928	5429	4643	6921	4974	3428	4744	5402	5214	5456	4082	13748	5471	4862	4243	6247	6318	7252	4647	3937	1212	7417	5019	6986	5850	8192	6761	7486
132_Exp1442_M3_Cert+Olap	16	1616	2498	2269	1357	2456	533	2140	1684	2323	1330	1845	4773	6333	2353	1047	1735	949	1294	4182	1796	574	1861	1597	2829	1981	1195	1586	1333	2378	2724	1459	8270	1758	2382	1771	1992	2873	3399	2096	2012	385	3051	1967	3915	5297	3094	2641	3324
132_Exp1442_M3_Cert+Olap	16	1931	2353	2343	1445	2318	559	2119	1616	2073	1051	2138	4986	5407	2505	817	1866	781	1115	3311	1823	620	2175	1837	2462	2086	1190	1656	1631	2013	2413	1641	6621	1772	2749	1790	2407	2411	2778	2119	1771	417	2703	2119	3776	2216	2628	2344	2914
133_Exp1442_M2_Cert+Olap	1	63981	61293	65051	61189	55710	9948	61514	25940	65230	64985	56037	61669	61800	56076	33078	62402	44432	54050	64964	36197	50877	64305	63180	63256	62974	64088	64733	58485	55234	64942	63463	62276	64004	48780	40933	65087	59245	58287	60827	32016	61072	65126	54931	41353	63084	65015	63588	56791
133_Exp1442_M2_Cert+Olap	1	63632	63020	65179	58721	48223	10302	61125	25135	65311	65252	56661	61860	64662	57537	41497	61794	44465	51023	65088	39351	50060	63335	60291	62713	62927	63062	64731	56162	52784	64979	63302	61172	62463	49609	36400	64950	62389	54048	62010	32512	56647	64963	56222	37154	63768	65032	64298	60129
133_Exp1442_M2_Cert+Olap	2	49293	30664	54073	30797	26713	4694	33751	14016	57011	50643	29155	43671	41748	34599	19935	55760	12904	20801	55253	18575	17678	42630	38730	42497	41735	50469	41158	39874	29398	48513	41004	52403	39473	33174	24329	46172	36201	28846	34452	18178	43986	57738	29831	25834	39285	61711	43744	39360
133_Exp1442_M2_Cert+Olap	2	47271	29450	50912	34528	27683	5308	32737	15635	57606	56598	28601	41269	44222	43641	27003	55568	15842	20100	40469	20544	13078	43520	32300	31568	36511	49052	40173	42344	32657	47092	39127	49248	41223	36526	26107	47466	33748	28500	35839	18240	30782	58145	27981	20789	44421	61032	38864	29158
133_Exp1442_M2_Cert+Olap	4	16489	8800	23576	12007	11433	2458	14455	8084	25754	15476	10095	16802	14834	14812	6805	17234	4143	6218	33259	8690	6083	19475	17182	17998	13205	18203	13303	13784	13869	18699	12713	31563	15025	12950	10191	22680	12847	15653	18406	8535	8177	31457	10845	12395	14982	27442	18119	16636
133_Exp1442_M2_Cert+Olap	4	15896	10223	21665	11006	11454	2654	14046	7836	23739	15432	10335	17132	18433	14069	7939	17530	5579	6155	36809	9070	6426	16816	13411	16544	11215	15636	13248	12010	12751	20998	12730	28612	15630	11139	9704	19950	20515	13813	16691	9224	7528	26299	11726	12367	15525	26620	17684	16388
133_Exp1442_M2_Cert+Olap	8	5319	4569	7829	4870	4989	1376	5485	3656	8570	4201	4832	9000	7093	6201	3299	5143	1878	2807	11027	3958	2010	6910	5327	8381	5116	6421	4847	6749	5833	6469	4942	17907	6030	5650	4333	7830	7131	6297	6376	3803	1368	10245	6024	7410	6106	10767	6294	6093
133_Exp1442_M2_Cert+Olap	8	4607	4677	7362	5089	5210	1411	5310	3545	9456	4310	4353	8323	7002	7559	3644	7774	2986	2897	9113	3578	1705	6129	4265	7201	5277	5772	4812	5678	6000	6456	4589	15603	5837	8212	4378	7625	6815	5168	5400	3512	990	9988	5942	7755	6809	10278	5532	4767
133_Exp1442_M2_Cert+Olap	16	2428	2540	3144	1896	2727	802	2413	1944	3164	1233	2508	4444	2048	2673	1239	2198	1012	1364	5171	2015	794	2955	1908	3114	1992	2405	1661	2130	2707	3175	1975	9451	1249	2246	2445	3174	2116	3050	2381	3582	377	3710	2362	3834	2719	4715	2444	3034
133_Exp1442_M2_Cert+Olap	16	2357	2270	3263	2107	2388	699	2333	1820	3177	1822	2525	4526	2987	2571	1059	2535	1003	1482	4464	2039	827	2866	2376	2930	2403	2622	1747	2172	2592	3216	2088	10363	2466	2494	2463	3465	1978	4052	2592	2642	435	4677	2227	3259	2844	4542	3144	3762
134_Exp1442_M24_Cert+Olap	1	56590	59091	60044	37162	42021	6961	51325	32953	63684	59723	35675	50993	64982	52461	15663	64030	28132	61621	54494	31866	26287	43762	46843	55318	62774	53253	49623	44619	49712	62127	46022	46487	40187	36937	22412	56185	44594	45579	39440	23793	57439	62826	28880	30882	43767	63927	49238	52617
134_Exp1442_M24_Cert+Olap	1	57341	58791	60601	37882	46483	6553	47401	25174	63999	62593	31975	45286	65289	43989	14055	64078	27060	56190	59798	27952	22957	42955	49272	50669	63605	49699	53030	38153	50574	62971	44716	50919	41892	41105	21645	51978	44943	45024	25015	22481	58124	64782	29857	31412	37097	62899	55507	47540
134_Exp1442_M24_Cert+Olap	2	24105	18480	37171	17413	16102	3677	25982	11718	30382	13020	15128	25055	61820	29759	5836	29858	8170	15654	45799	15403	10149	18931	25072	28289	23298	16140	24269	20084	22560	30784	22756	25915	17873	21254	13526	28037	19056	19261	10519	13090	13185	37983	13146	14246	18833	33014	27442	27060
134_Exp1442_M24_Cert+Olap	2	25366	21236	35810	18236	22265	3060	22741	10786	32500	19836	15723	22743	61111	26806	6602	29998	8559	17051	50841	14388	11062	18889	26036	26529	24225	15712	24079	21925	23686	31870	22888	28357	20354	23129	12984	27127	20054	21686	9986	12504	11697	33843	14283	15379	19540	34404	27978	29374
134_Exp1442_M24_Cert+Olap	4	7508	6827	11418	5364	7707	1416	8067	5644	9537	4907	5748	12875	22593	8745	2595	7987	2655	5086	15162	6029	2865	7884	7558	10269	6719	5000	6202	6694	8344	8478	6261	15613	5774	6846	5185	8970	8764	8011	5923	5015	2603	15749	5202	8528	7833	14681	7955	10045
134_Exp1442_M24_Cert+Olap	4	7128	7636	11095	5556	8226	1456	8233	4614	9555	5627	5134	10900	26392	7227	2496	7617	2561	5346	16905	5340	2631	7057	7526	10520	7986	4387	6318	6213	7995	9561	6457	18117	6715	7261	5072	8263	8953	9630	4995	5395	2436	15861	5097	8341	7614	12034	9934	10999
134_Exp1442_M24_Cert+Olap	8	2328	2467	3536	2322	2576	647	3225	2061	3121	1082	2592	6300	7784	3830	1337	2889	998	1985	4875	4947	1036	2763	2439	3814	2727	1699	2574	3099	3207	3034	2558	7800	2346	4029	2320	3449	2745	3758	2206	2247	592	4962	2864	4146	3290	4277	2907	4671
134_Exp1442_M24_Cert+Olap	8	2444	3188	3356	2346	3474	627	2871	2041	3600	1708	2856	5474	8151	3181	1145	3336	1234	2483	5643	2216	1117	3019	2589	4078	3151	1837	2452	3007	3693	3902	2450	8377	2626	2778	3112	3002	2926	4530	2511	2980	541	5006	3243	4808	3425	4194	3670	5364
134_Exp1442_M24_Cert+Olap	16	895	1334	1096	873	1194	302	1195	1117	1107	534	1206	3462	2476	1149	523	954	444	860	1522	1024	303	1043	877	1511	1105	661	745	857	1358	1165	721	4519	821	1063	1188	1132	1244	1650	1209	1063	221	1610	1462	2254	1121	1716	1054	1366
134_Exp1442_M24_Cert+Olap	16	838	1454	1093	1041	1408	317	1230	1093	1133	718	1011	2865	3164	1119	479	1206	492	854	1635	965	279	932	806	1681	1216	553	656	1095	1081	1455	736	5509	902	1114	1089	1154	1820	2133	1120	1064	211	1733	1299	2418	1530	1388	1268	2131
[truncated: 69 more columns]

## Sheet: groups
CTL	control
cert	everolimus
olaparib	olaparib
cert+olap	everolimus + olaparib
M	mouse ID
